# Supplementary material for: 20S proteasomes secreted by the malaria parasite promote its growth
Source: Nat Commun. 2021 Feb 19;12:1172. doi: 10.1038/s41467-021-21344-8 (PMC7895969; doi:10.1038/s41467-021-21344-8)
Supplement: Supplementary file 6 — Source Data [file 41467_2021_21344_MOESM6_ESM.zip]

Archive with 7 entries (4 files):
- Source Data/
- Source Data/Source Data.xlsx
- __MACOSX/
- __MACOSX/Source Data/
- __MACOSX/Source Data/._Source Data.xlsx
- Source Data/Source Data_Gels and Blots.pdf
- __MACOSX/Source Data/._Source Data_Gels and Blots.pdf
