# Supplementary material for: 20S proteasomes secreted by the malaria parasite promote its growth
Source: Nat Commun. 2021 Feb 19;12:1172. doi: 10.1038/s41467-021-21344-8 (PMC7895969; doi:10.1038/s41467-021-21344-8)
Supplement: Supplementary file 6 — Source Data [file 41467_2021_21344_MOESM6_ESM.zip › Source Data/Source Data.xlsx]

## Sheet: Figure 1
Figure 1A
		1st cycle	2nd cycle	1st cycle	2nd cycle	Remarks
Repeat	Treatement	Parasitemia [%]	Parasitemia [%]	% Parasitemia relative to control	% Parasitemia relative to control
1	Control	1.5	5	100	100
1	uRBC-derived EVs	1.4	5.3	93.3333	106
1	Pf-derived Evs	1.6	5.8	106.667	116	biological replicate
1	Pf-derived Evs	1.6	6.2	106.667	124	biological replicate
2	Control	1.1	2.5	100	100
2	uRBC-derived EVs	1.2	1.8	109.091	72
2	Pf-derived Evs	1.3	2.3	118.182	92	biological replicate
3	Pf-derived Evs	1.4	3.6	127.273	144	biological replicate
3	Pf-derived Evs	1.8	3.6	163.636	144	biological replicate
4	Control	2.6	10	100	100
4	uRBC-derived EVs	1.8	9.2	69.2308	92
4	Pf-derived Evs	2.6	10.7	100	107	biological replicate
4	Pf-derived Evs	2.6	11.6	100	116	biological replicate
4	Pf-derived Evs	2.2	10.4	84.6154	104	biological replicate
4	Pf-derived Evs	2.8	13.3	107.692	133	biological replicate
5	Control		1.6		100
5	uRBC-derived EVs		1.4		87.5
5	Pf-derived Evs		2.5		156.25	biological replicate
5	Pf-derived Evs		2.6		162.5	biological replicate
5	Pf-derived Evs		2.3		143.75	biological replicate
Figure 1B
Repeat	No Evs	uRBC-derived Evs	Pf-derived EVs
	% Parasitemia relative to control
1	9.68041	9.94122	11.3583
2	5.72831	7.22748	8.65709
3	5.03228	5.6554	9.0255
4	2.73691	2.55412	3.4379
Figure 1C
No Evs	uRBC-derived EVs	Pf-derived EVs
Young's modulus (Pa)
485.158	846.764	184.95
933.003	355.297	157.97
597.936	935.369	252.795
878.839	522.739	366.947
674.805	919.65	194.264
461.337	518.555	195.712
554.609	313.234	160.598
1407.94	601.974	151.213
359.27	545.207	159.007
936.97	605.881	125.345
802.032	305.018	148.778
400.313	337.241	173.495
208	479.94	173.121
140.985	309.219	147.568
279.545	288.576	148.031
117.395	417.7	236.34
170.137	375.503	124.984
526.049	292.947	132.716
544.108	302.894	115.035
372.533	231.552	241.231
131.808	284.277	136.405
451.422	259.295	138.137
867.871	1183.68	214.617
556.262	312.256	158.9
819.229	584.826	138.503
627.485	204.061	159.109
429.064	247.148	159.033
515.35	269.19	129.74
1310.04	139.072	150.928
334.076	224.653	137.9
871.001	293.533	147.964
745.057	391.024	183.339
372.38	262.711	164.164
193.375	432.86	233.907
131.005	429.983	140.438
259.782	634.722	117.705
109.274	494.072	145.449
158.264	300.502	152.905
489.411	332.562	70.3958
506.555	310.196	521.327
346.822	449.361	56.599
122.652	403.43	101.501
438.271	314.197	69.844
582.84	325.835	108.87
620.613	248.646	114.839
241.955	305.075	116.617
911.34	278.53	127.375
289.152	1270.72	79.5898
774.634	335.318	172.147
554.985	628.375	147.445
655.089	204.061	235.333
333.491	247.148	341.271
493.235	269.19	180.724
243.987	139.072	181.979
358.999	224.653	149.37
241.974	293.533	140.64
410.943	391.024	147.961
	262.711	116.61
	465.29	138.477
	462.474	161.269
	682.944	160.866
	531.441	137.327
	322.976	137.974
		219.455
		116.147
		123.249
		106.887
		234.38
		126.608
		128.397
		199.506
		147.695
		128.791
		147.92
		147.762
		120.655
		140.334

## Sheet: Figure 3
Figure 3B
Repeat	1	2	3
	Relative Fluorescence
uRBC-derived EVs	136	17	48
Pf-derived EVs	458	460	391
Figure 3C
Repeat	1	2	3
	% Activity
uRBC derived Evs	100	100	100
Pf-derived EVs	179.2	815.843	409.243
Figure 3D
Repeat	1	2	3
	% Activity
uRBC derived Evs	100	100	100
Pf-derived EVs	141.228	108.603	112.637
Figure 3F
		T0	1st cycle		2nd cycle
Repeat		% Parasitemia	% Parasitemia	% Parasitemia relative to control	% Parasitemia	% Parasitemia relative to control	Remarks
1	No Evs	0.5	0.0317	100	0.07785	100
1	Pf-derived Evs	0.5	0.030875	97.3975	0.089125	114.483	biological replicate
1	Pf-derived Evs + bortezomib	0.5	0.0323	101.893	0.08215	105.523	biological replicate
1	Pf-derived Evs	0.5	0.03305	104.259	0.0877	112.653	biological replicate
1	Pf-derived Evs + bortezomib	0.5	0.0322	101.577	0.0835	107.258	biological replicate
1	Pf-derived Evs	0.5	0.0286	90.2208	0.0908	116.635	biological replicate
1	Pf-derived Evs + bortezomib	0.5	0.0272	85.8044	0.0805	103.404	biological replicate
2	No Evs	0.5	0.0168	100	0.0398	100
2	Pf-derived Evs	0.5	0.0189	112.5	0.0496	124.623	biological replicate
2	Pf-derived Evs + bortezomib	0.5	0.0171	101.786	0.04665	117.211	biological replicate
2	Pf-derived Evs	0.5	0.01875	111.607	0.05225	131.281	biological replicate
2	Pf-derived Evs + bortezomib	0.5	0.0168	100	0.04195	105.402	biological replicate
2	Pf-derived Evs	0.5	0.019	113.095	0.046	115.578	biological replicate
2	Pf-derived Evs + bortezomib	0.5	0.0166	98.8095	0.0429	107.789	biological replicate
3	No Evs	0.5	0.01205	100	0.03225	100
3	Pf-derived Evs	0.5	0.0124	102.905	0.0394	122.171	biological replicate
3	Pf-derived Evs + bortezomib	0.5	0.0165	136.929	0.0302	93.6434	biological replicate

## Sheet: Figure 4
Figure 4A and 4B Histogram					Figure 4B - Box plot					Figure 4E
No EVs	Pf-derived EVs	Pf-derived EVs + bortezomib			No EVs	Pf-derived EVs	Pf-derived EVs + bortezomib			No EVs	Pf-derived EVs	Pf-derived EVs + bortezomib
Young's modulus (Pa)					Young's modulus (Pa)					Probability
101.97	41.683	163.69			631.896	358.842	792.377			0.994945	0.999187	0.999668
149.63	51.724	285.57			401.206	347.069	745.976			1	0.134879	0.0214353
170.8	55.774	323.57			3333.99	254.252	1956.22			1	0.00095731	1
198.62	58.164	327.62			819.453	442.359	905.501			1	0.26763	0.999912
215.36	59.524	333.01			654.391	274.849	622.53			1	0.0740872	0.0162766
215.83	64.963	333.01			899.984	278.888	866.849			1	0.0386432	0.0169647
219.8	65.023	337.06			1335	352.229	699.576			1	0.0936033	0.0374284
221.13	67.429	343.8			1154.19	353.922	480.716			1	0.112708	0.0210491
222.44	77.261	354.58			1074.65	364.678	570.297			0.999992	0.0126382	1
231.72	84.987	357.28			1531.18	356.682	902.261			1	0.0292388	1
251.56	86.974	364.96			590.197	279.054	1182.38			0.999776	0.114009	1
254.22	92.518	366.05			665.423	379.578	1751.03			0.863243	0.00585562	1
260.83	94.759	371.37			753.544	345.138	1035.57			1	0.0537633	0.998995
274.07	97.972	371.37			625.303	305.759	2955.28			0.999057	0.051174	0.999999
280.7	110.03	381.55			458.107	280.87	348.59			1	0.0252954	0.999998
292.62	112.69	384.24			623.016	350.308	1017.63			1	0.0166229	1
297.92	113.53	400.42			594.769	418.107	1902.49			0.999999	0.0100469	0.999422
300.56	114.2	411.15			402.352	335.119	2062.57			1	0.20506	1
300.56	114.59	418.75			647.289	477.897	1779.29			0.970854	0.107646	1
303.2	116.73	423.87			1624.68	332.161	724.377			1	0.00443637	0.999975
304.52	117.28	445.96			787.188	462.358	2431.93			0.99991	0.039406	0.989767
305.63	117.49	448.96			458.4	286.84	1424.57			0.999964	0.0359735	0.999881
305.86	119.12	454.35			606.686	238.803	809.472			1	0.32806	0.848518
308.21	119.89	457.56			523.13	397.622	1132.45			0.99994	0.0195343	1
312.48	123.14	466.13			2388.18	326.953	478.651			0.999987	0.0425347	0.986357
319.09	123.15	466.58			483.411	388.664	1133.16			0.99998	0.0101419	0.999997
319.1	123.27	482.04			402.498	229.243	1192.21			0.999863	0.0603735	0.996209
320.41	123.43	489.4			699.662	246.941	552.782			1	0.0338992	0.999743
321.75	124.87	489.78			672.737	350.02	748.422			1	0.000699162	0.99824
326.27	126.38	490.46			727.606	341.421	1060.47			0.999057	0.119117	0.999944
327.03	127.04	492.1			571.232	245.877	746.124			1	0.000324965	1
327.03	128.68	498.84			289.077	293.711	544.772			1	0.0201232	0.999951
328.37	129.37	503.95			427.949	122.273	741.828			1	0.0103654	1
331.02	129.83	506.93			468.109	252.174	1684.86			1	0.122275	1
332.34	130.01	509.67			656.113	240.813	2298.79			1	0.0657169	1
337.62	130.8	514.27			853.083	142.325	1031.68			1	0.106743	0.999999
338.95	130.82	525.04			689.362	138.426	2012.8			1	0.00445199	0.999996
340.28	132.55	534			656.992	360.698	525			1	0.425736	1
341.6	132.86	539.12			481.053	226.656	575			1	0.0453326	1
342.92	136.4	543.33			461.194	633.479	532			1	0.0287725	1
345.57	138.48	543.33			569.171	66.9773	189			1	0.0171124	1
348.21	138.59	545.2			389.846	126.82	357			1	0.010914	1
353.51	142.1	545.2			1031.55	244.958	349			1	0.0806293	1
357.48	143.59	548.73			754.249	258.278	291			1	0.00672472	1
357.48	145.4	549.37			551.09	178.215	284			0.999142	0.0558852	1
357.5	146.31	555.77			321.454	346.334	267			0.999997	0.0319881	1
358.82	146.86	557.05			464.444	170	282			1	0.285343	0.998352
359.79	149.23	557.05			460.912	236	375			0.999998	0.0531732	1
360.13	154.14	559.51			667.896	160	296				0.00226319	1
361.46	158.91	566.01			352.051	248	672				0.140803	0.999999
362.78	162.06	568.4			494.6	137	273				0.0261056
364.1	162.3	568.95			584.338	178	347				0.222267
365.43	165.86	570.3			734.238	179	1160
366.75	167.13	570.98			830.158	167	1252
366.75	167.78	573.55			981.089	1437	222
368.07	173.28	576.26			691	333	330
368.82	173.31	578.82			505	187	444
370.74	173.36	580.1			586	766	302
379.99	174.55	585.13			602	256	235
381.31	174.92	598.61			768	139	314
385.29	176.5	599.33			950	176	376
385.29	178.41	609.64			353	248	259
385.29	179.38	620.18			482	311	310
386.61	180.35	622.53			410	260	270
386.61	180.37	626.2			305	233	266
386.62	180.78	626.92			414	222	268
387.93	180.96	628.98			337	135	465
390.74	181.64	633.66			337	169	310
390.74	181.73	635.42			361	494	425
393.24	182.81	638			1526	126	452
394.55	184.65	640.58			881	333	207
398.53	184.94	643.1			644	177	433
398.54	185.01	649.6			420	338	364
398.54	186.76	651.19			504	129	1058
399.85	188.11	653.47			1310	206	236
399.86	188.53	658.62			1450	282	1007
399.86	189.77	659.28			250	384	212
403.82	190.65	659.91			191	145	394
403.83	191.62	660.63			237	248	199
405.15	191.69	662.06			420	196	270
406.48	192.18	667.64			455	255	481
409.12	192.87	668.46			331	271	459
409.13	192.92	671.02			195	137	1400
410.44	196.59	672.8			238	350	320
411.77	196.7	677.42			886	172	226
411.78	197.14	681.26			240	526	296
415.25	199.97	682.55				147	785
416.54	200.08	690.23				143	405
417.06	200.36	690.29				139	226
421.03	201.5	700.47				182	195
423.68	201.52	701.16				195	231
423.68	201.8	701.75				125	674
426.33	204.54	705.02				192	313
426.33	212.46	706.31				211	198
427.66	213.9	714.04				196	475
428.98	215.11	716.62				239
428.98	216.69	719.95				164
430.3	218.29	719.95				192
430.3	218.6	721.77				145
431.64	220.68	721.77				184
435.61	220.73	730.8				156
436.93	220.73	734.67				182
439.57	220.9	737.24				220
439.75	222.44	747.55
441.04	223.34	757.86
441.04	223.36	759.15
442.22	225.34	759.15
442.22	225.53	761.73
443.54	226.56	764.31
444.86	226.65	764.5
444.86	226.79	765.78
444.87	226.97	776.57
446.19	228.41	781.97
446.2	229.21	782.43
446.2	230.02	784.93
446.2	230.95	786.22
447.51	230.98	794.1
447.53	231.29	798.14
448.84	231.79	805.48
448.84	232.8	806.84
448.84	233.17	807.58
450.16	234.03	808.13
451.49	234.29	810.6
452.81	237.87	810.6
452.82	238.33	810.71
454.13	240.27	815.72
455.46	241.33	817.02
456.51	241.33	823.59
456.78	242.26	824.88
456.78	242.27	824.89
458.11	242.5	825.97
458.12	244.28	827.25
459.43	244.6	830.04
460.75	245.72	832.62
460.77	245.72	839.07
462.08	245.79	845.51
463.4	245.86	846.79
466.05	245.9	854.53
466.06	246.45	855.42
466.83	247.12	862.26
468.12	247.15	867.41
468.7	248.51	867.42
468.7	248.6	868.25
468.7	250.04	869.51
470.02	250.64	870.79
470.02	251.04	872.29
471.34	251.32	873.86
471.99	253.14	875.91
472.68	253.35	876.44
475.32	254.05	882.89
476.65	255.98	888.04
477.98	256.09	889.33
480.61	257.86	891.17
481.94	257.89	894.48
482.3	258.42	899.64
483.26	259.17	901.52
485.92	260.01	903.51
487.23	261.41	907.37
487.23	261.7	916.39
487.25	261.98	918.97
492.53	262.72	931.86
493.85	263.13	933.15
493.87	263.68	937.02
495.18	266.42	939.94
495.19	266.71	942.5
495.2	267.19	943.46
497.83	267.54	944.75
499.16	267.86	945.06
501.8	267.97	946.34
505.77	268.7	953.78
507.09	269.73	956.35
508.42	270.14	958.93
508.42	270.48	965.32
508.42	270.99	966.66
509.74	271.23	967.95
511.06	271.6	968.11
511.08	271.63	975.69
512.39	271.76	977.08
512.39	273	983.48
514.54	273.09	986.04
516.36	273.38	991.15
516.36	273.47	1002.7
517.12	273.91	1005.3
517.69	274.12	1013.1
517.69	274.78	1016.9
519.01	276.83	1019.2
520.33	277.49	1019.5
520.33	277.85	1019.5
521.66	278.14	1027.2
521.66	278.33	1029.8
522.98	278.7	1029.8
522.98	279.26	1034.1
522.98	279.92	1036.8
522.99	280.57	1042.4
522.99	281.14	1044.9
525.63	281.2	1048.9
526.95	281.22	1055.6
526.95	282.91	1061
528.28	283.27	1063.3
528.28	283.45	1065.4
528.29	284.64	1066.4
530.02	285.9	1068
530.92	286.83	1070.6
530.94	287.11	1084.6
530.94	287.2	1090.4
532.25	287.48	1095.6
534.91	287.52	1103.3
537.55	288.06	1112.3
537.55	288.5	1117.7
537.56	289.18	1117.7
538.88	289.34	1122.6
539.05	289.37	1123.1
540.19	289.45	1123.1
540.19	289.54	1123.1
540.2	289.91	1127.8
544.17	291.54	1132.9
544.2	292.72	1139.2
545.49	292.81	1143.2
545.5	293.37	1147.3
546.81	293.93	1151.2
548.14	294.21	1152.5
549.36	294.4	1155.1
550.65	294.68	1163.9
552.12	296.36	1166.6
553.23	296.74	1167.6
558.73	297.44	1170.2
560.05	297.48	1176.7
561.39	297.67	1176.7
563.55	298.23	1184.5
564.03	298.6	1193.5
565.35	300.53	1196.1
565.35	301.22	1199.9
565.35	301.31	1199.9
566.67	302.02	1214
568.71	302.37	1216.7
571.97	303	1247.6
571.97	304.86	1248.4
571.97	305.24	1250.2
573.29	305.89	1251.1
573.3	306.5	1251.1
574.62	306.61	1261.4
575.94	306.64	1264.4
577.27	306.64	1276.8
577.27	306.83	1279.5
579.02	306.96	1300.5
579.91	307.99	1302.4
579.91	308.04	1310
579.92	308.6	1315.1
584.18	308.84	1315.9
585.21	310.19	1316.4
585.21	312.15	1316.4
586.53	312.34	1319
586.54	312.61	1325
586.76	312.62	1328
590.52	312.81	1330.5
591.83	313.04	1331.8
591.84	313.27	1338.2
593.21	313.65	1344.3
595.79	313.65	1365.1
595.8	314.12	1371.4
595.8	314.22	1377.9
597.12	314.4	1383
597.14	314.4	1385.5
598.37	316.11	1394.6
598.45	318.79	1395.9
601.1	319.07	1397.1
602.43	319.47	1399.7
607.39	321.26	1408.9
609.97	321.5	1415
610.36	321.89	1416.5
613.01	323.59	1417.8
615.13	325.31	1420.2
615.66	325.97	1420.3
622.28	327.09	1430.7
622.28	327.1	1441
624.16	327.37	1465.5
624.93	327.87	1471.4
624.93	328.04	1472.2
624.94	328.13	1474.5
624.94	328.51	1477.8
626.25	330.09	1480.9
626.74	330.63	1495.1
627.57	333.18	1509.8
628.9	334.39	1517.5
628.91	334.55	1518.3
628.91	334.86	1531.2
630.22	335.05	1534.1
631.55	336.17	1560.8
634.21	336.92	1572.4
635.52	336.95	1575.1
635.76	337.29	1581.5
638.34	337.47	1581.5
639.49	338.13	1586.8
639.49	338.41	1599.4
639.5	340.56	1609.8
639.63	340.98	1621.2
642.21	341.59	1621.4
643.5	342.61	1640.7
646.11	344.95	1657.5
646.11	345.14	1687.8
646.12	345.79	1689.1
647.43	346.56	1712.1
648.66	346.72	1712.9
651.24	347.53	1725.8
662	348.22	1747.7
662.84	349.62	1758.2
664.65	349.62	1760.6
667.31	350.18	1786.4
668	350.53	1824.8
668.63	351.42	1839
669.94	352.52	1841.7
669.94	352.89	1849.5
672.59	353.64	1849.5
673.92	353.92	1870.2
673.93	354.3	1884.8
675.24	354.48	1888.2
676.57	354.89	1902.9
677.03	355.04	1923.4
679.61	355.7	1942.3
681.86	355.82	1943.9
685.83	357.66	1968.1
686.06	359.06	1969.4
686.06	360.65	1973.8
687.15	360.74	1979.7
688.48	361.78	1983.6
688.64	361.96	1993.9
689.8	363.64	2001.6
689.8	364.11	2004.1
691.13	364.2	2018.4
693.77	365.13	2043.8
693.78	365.16	2051.5
693.79	366.09	2073.2
695.1	366.33	2115.1
696.42	368.12	2115.5
696.43	368.35	2124.1
697.66	368.49	2125.4
699.07	368.97	2130.5
702.82	369.24	2159
703.04	369.59	2189.5
703.05	370.37	2204
706.69	371.21	2207.7
707.98	371.58	2229.5
713.14	371.58	2232
713.64	371.58	2232.6
714.97	372.33	2233.3
715.72	372.89	2264.6
716.29	373.61	2265.8
724.74	374.19	2275.6
728.61	375.97	2340.9
729.9	376.01	2344.7
730.85	376.19	2358.6
731.19	376.81	2399.8
734.82	381.07	2412.6
736.14	381.21	2508.6
736.15	381.3	2612.6
737.47	381.72	2621.6
737.64	381.77	2622.9
740.13	381.88	2638
741.44	382.95	2691
741.44	385.08	2708.4
742.8	385.69	2751.9
745.38	386.07	2776.3
745.41	386.25	2786.5
746.75	387.69	2862.6
747.96	388.21	2866.5
747.96	388.4	2887.9
748.07	390.27	2916.2
750.7	391.7	2963.1
754.4	391.86	3036.6
756	393.45	3268.1
756	393.83	3274.8
756.98	396.72	3323.3
757.32	398.77	3603.8
759.56	399.15	3615
759.56	399.22
763.95	399.24
767.92	400.46
773.23	400.46
779.85	402.14
781.49	403.07
782.48	404.66
782.48	405.22
786.45	407.09
790.44	408.56
791.76	408.79
791.76	409.43
791.8	412.69
794.38	415.63
795.72	416.29
795.72	416.71
796.96	418.3
797.04	419.89
798.25	421.29
798.25	421.39
803.41	421.67
803.68	422.47
807.65	425.03
818.23	425.5
820.17	427.18
822.21	430.64
823.52	433.07
823.54	434.44
830.15	437.77
835.45	438.29
838.23	440.25
842.1	441.2
852.41	441.82
854.99	442.88
860.15	444
860.15	444
861.44	445.67
864.02	445.68
867.89	447.83
871.76	448.67
875.62	449.51
876.91	450.17
889.72	454.24
889.74	454.81
891.05	463.9
895.03	464.52
918.18	465.63
929.44	466.33
930.78	468.48
937.52	469.54
942.68	470.82
946.67	473.73
949.3	474.86
951.71	476.24
959.91	483.05
963.32	486.27
975.78	497.61
977.11	503.76
985.24	505.95
987.71	514.55
990.4	521.27
999.63	526.13
1011.5	537.25
1014.2	542.05
1027.4	544.28
1027.4	551.55
1029.1	552.39
1038.1	618.7
1044.6	646.39
1049.9	650.69
1085.7	689.36
1103.9	797.94
1138.6	849.97
1143.9
1150.5
1168.4
1183.8
1187.6
1259.9
1275.4
1280.6
1284.4
1297.3
1311.5
1320
1324.4
1325.7
1329.6
1332.1
1394
1416
1439.2
1453.4
1463.7
1526.6
1537.2
1539.8
1617.9
1745
1813.9
1816.5
1968.8
1982.1
2022.1
2065.4
2126.3
2136.9
2140.7
2170
2191.2
2193.8
2250.3
2411
2437.5
2709.4
2764.5
2838.6
2856.4

## Sheet: Figure 5
Figure 5B
	Relative units
Repeat	1	2	3	4	5
DMTN
Pf-derived EVs	0.504859	0.54316	0.491866
Pf-derived EVs + bortezomib	0.770549	0.890933	1.32183
ADD2
Pf-derived EVs + bortezomib	0.376227	0.789021	0.188928	0.634669	0.740263
Pf-derived EVs + bortezomib	0.595005	0.8919	0.736263	0.974316	1.12653
EPB4
Pf-derived EVs + bortezomib	0.52873	0.21159	0.329738	0.750261
Pf-derived EVs + bortezomib	0.698019	0.957419	0.865364	1.21511
ANK1
Pf-derived EVs + bortezomib	0.227529	0.782206	0.15163
Pf-derived EVs + bortezomib	0.453121	1.09764	0.336607
SPTA1
Pf-derived EVs + bortezomib	1.501	1.12135	0.822615
Pf-derived EVs + bortezomib	1.18693	1.93048	0.518367
Figure 5D
	Relative units
Repeat	1	2	3
ANK1
Control	1	1	1
Pf-derived EVs + kinase inhibitors	0.639223	1.55535	0.929727
Pf-derived Evs	0.280896	0.394003	0.240367
DMTN
Control	1	1	1
Pf-derived EVs + kinase inhibitors	1.05198	1.38349	0.802706
Pf-derived Evs	0.584078	0.61997	0.128153

## Sheet: Figure S1
Figure S1B
X (nm)	Z (nm)
0	0.92633
13.8529	1.62404
27.7057	2.34708
41.5586	7.10857
55.4115	12.8526
69.2643	14.0282
83.1172	12.5727
96.97	9.09068
110.823	3.48318
124.676	2.37964
138.529	1.79614
152.381	0.61136
166.234	-0.40652

## Sheet: Figure S3
Figure S3A				Figure S3B
RBCs	RBCs + Pf-derived EVs			RBCs		RBCs + Pf-derived EVs
Spring constant k(nN/mm)				Spring constant k(nN/mm)	Cumulative probability	Spring constant k(nN/mm)	Cumulative probability
4.40862	0.30655			0.15078	0.00605	0.12127	0.01073
1.12468	0.30362			0.18596	0.01574	0.12354	0.0279
2.64541	0.37236			0.2265	0.02542	0.13621	0.04506
1.94823	0.38483			0.25184	0.03511	0.15	0.06223
0.844205	0.37041			0.32222	0.04479	0.16175	0.0794
15.4718	0.35338			0.33298	0.05448	0.16507	0.09657
1.74605	0.64381			0.35952	0.06416	0.18557	0.11373
3.00641	0.58616			0.39911	0.07385	0.19246	0.1309
1.75727	0.54956			0.4139	0.08354	0.1973	0.14807
0.520249	0.67819			0.42291	0.09322	0.20724	0.16524
2.29224	1.08253			0.43762	0.10291	0.2166	0.1824
0.809674	0.93373			0.44481	0.11259	0.22859	0.19957
0.734946	0.2487			0.44832	0.12228	0.22876	0.21674
0.451307	0.50471			0.45131	0.13196	0.23143	0.23391
0.457383	0.45781			0.45306	0.14165	0.23329	0.25107
0.226504	0.40657			0.45738	0.15133	0.24715	0.26824
1.74873	0.38614			0.47297	0.16102	0.2487	0.28541
2.7274	0.39797			0.52025	0.1707	0.25565	0.30258
2.56475	0.36909			0.52102	0.18039	0.27723	0.31974
0.810593	0.3447			0.53194	0.19007	0.28365	0.33691
0.830614	0.12354			0.53902	0.19976	0.28976	0.35408
0.841194	0.12127			0.54459	0.20944	0.29855	0.37124
0.766206	0.1973			0.56572	0.21913	0.30362	0.38841
0.924583	0.23143			0.57208	0.22881	0.30655	0.40558
0.539018	0.16507			0.57839	0.2385	0.32912	0.42275
0.444808	0.6933			0.62524	0.24818	0.33861	0.43991
1.80115	0.74425			0.62617	0.25787	0.34383	0.45708
0.889831	0.34383			0.62658	0.26755	0.3447	0.47425
1.02148	0.32912			0.64094	0.27724	0.35338	0.49142
1.35807	0.24715			0.6416	0.28692	0.36909	0.50858
9.0194	0.28976			0.65164	0.29661	0.37041	0.52575
0.736125	0.28365			0.65164	0.3063	0.37236	0.54292
0.651636	0.22859			0.65363	0.31598	0.38119	0.56009
1.35807	0.19246			0.66361	0.32567	0.38483	0.57725
9.0194	0.56341			0.68695	0.33535	0.38614	0.59442
0.736125	0.50246			0.70459	0.34504	0.39797	0.61159
0.651636	0.45705			0.72344	0.35472	0.40657	0.62876
1.36141	1.14077			0.73495	0.36441	0.41178	0.64592
0.825879	0.13621			0.73612	0.37409	0.41587	0.66309
0.626165	0.23329			0.73612	0.38378	0.41945	0.68026
1.39716	0.22876			0.73898	0.39346	0.45705	0.69742
2.49988	0.20724			0.73969	0.40315	0.45781	0.71459
0.777549	0.80712			0.76009	0.41283	0.50246	0.73176
0.544589	0.68148			0.76538	0.42252	0.50471	0.74893
0.572082	0.18557			0.76621	0.4322	0.54956	0.76609
0.448317	0.16175			0.77755	0.44189	0.55955	0.78326
0.578388	0.15			0.79516	0.45157	0.56341	0.80043
0.738979	0.94329			0.8016	0.46126	0.58616	0.8176
0.686947	0.55955			0.80967	0.47094	0.64381	0.83476
0.640937	0.41587			0.81059	0.48063	0.67819	0.85193
2.04012	0.38119			0.82588	0.49031	0.68148	0.8691
1.23974	0.33861			0.83061	0.5	0.6933	0.88627
1.35895	0.25565			0.84119	0.50969	0.74425	0.90343
0.801601	0.29855			0.8442	0.51937	0.80712	0.9206
0.76538	0.27723			0.84553	0.52906	0.93373	0.93777
0.876232	0.2166			0.87623	0.53874	0.94329	0.95494
1.09204	0.41945			0.88983	0.54843	1.08253	0.9721
1.18802	0.41178			0.92343	0.55811	1.14077	0.98927
0.923429	--			0.92458	0.5678
0.795156	--			0.94408	0.57748
0.845528	--			0.97488	0.58717
0.974876	--			1.02148	0.59685
1.12517	--			1.02597	0.60654
1.04048	--			1.04048	0.61622
1.10813	--			1.09204	0.62591
2.52254	--			1.10813	0.63559
3.89561	--			1.12468	0.64528
4.87259	--			1.12517	0.65496
0.565721				1.1664	0.66465
0.72344				1.18802	0.67433
0.531938				1.23871	0.68402
0.32222				1.23974	0.6937
0.185957				1.31214	0.70339
0.15078				1.32619	0.71308
0.663605				1.35807	0.72276
0.704593				1.35807	0.73245
0.521021				1.35895	0.74213
1.23871				1.36141	0.75182
1.31214				1.39716	0.7615
1.02597				1.49681	0.77119
0.413903				1.74605	0.78087
0.437618				1.74873	0.79056
0.399113				1.75727	0.80024
7.9273				1.80115	0.80993
0.332976				1.94823	0.81961
0.251842				2.04012	0.8293
0.472968				2.10896	0.83898
0.422913				2.29224	0.84867
0.359519				2.49988	0.85835
3.17311				2.52254	0.86804
1.1664				2.56475	0.87772
2.10896				2.64541	0.88741
1.49681				2.7274	0.89709
0.641596				3.00641	0.90678
1.32619				3.17311	0.91646
0.625239				3.89561	0.92615
0.453061				4.40862	0.93584
0.760088				4.87259	0.94552
0.653626				7.9273	0.95521
0.626582				9.0194	0.96489
0.94408				9.0194	0.97458
0.739693				15.4718	0.98426
52.237				52.2371	0.99395

## Sheet: Figure S4
Figure S4A				Figure S4B				Figure S4D
	Donor relative intensity (%)	Donor relative intensity (%)			Particles > 90% typical size (%)	Particles > 90% typical size (%)		Diameter bin end (nm)	Pf- derived Evs_1	Pf- derived Evs_3	Pf- derived Evs_3	Pf-derived Evs + LUVs - 0 min_1	Pf-derived Evs + LUVs - 0 min_2	Pf-derived Evs + LUVs - 0 min_3	Pf-derived Evs + LUVs - 30 min_1	Pf-derived Evs + LUVs - 30 min_2	Pf-derived Evs + LUVs - 30 min_3
Repeat	LUVs	Pf-derived Evs		Repeat	0 min	30 min		100	0.297207	0.108837	0.342597	0.189982	0.219453	0.0346805	0.100522	0.205284	0.0207058
Biological sample_1	6.41404	18.8268		Biological sample _1	8.67999	15.4909		200	0.347841	0.433793	0.31838	0.399679	0.376219	0.455076	0.442181	0.374341	0.450724
	0.25227	8.09875			8.16026	15.7719		300	0.354948	0.449868	0.336703	0.410338	0.401191	0.498572	0.45648	0.405916	0.498182
	1.55885	8.29031			12.8409	13.5674		400	3.39975e-06	0.00750222	0.00231911	1.31989e-08	0.00281878	0.00815631	0.000817161	0.00932924	0.0201467
Biological sample_2	0	16.3419			11.4008	9.63073		500	0	3.46591e-07	0	0	0.000318004	0.00122205	0	0.00193575	0.0048621
	0.41809	18.4574			7.97484	15.9291		600	0	0	0	0	0	0.000742532	0	0.00183406	0.00403496
	6.2384	5.6581		Biological sample _2	8.46008	51.3255		700	0	0	0	0	0	6.90456e-05	0	0.00135998	0.000760114
Biological sample_3	4.15687	15.2165			8.66057	56.0773
	0.5872	11.6705			2.48203	43.3525
	0.27382	9.90285			14.3305	48.9662
Biological sample_4	4.74552	15.4116			10.3457	57.205
	2.4239	16.3187		Biological sample _3	4.5229	9.14702
	2.7814	6.23208			9.39393	9.72249
					2.62683	4.27463
					7.91398	2.98616
					14.6535	4.32459
Figure S4C
	Diameter (nm)	Normalized particle concentration (0 min)	Normalized particle concentration (30 min)
	0.5	0	0
	1.5	0	0
	2.5	0	0
	3.5	0	0
	4.5	0	0
	5.5	0	0
	6.5	0	0
	7.5	0	0
	8.5	0	0
	9.5	0	0
	10.5	0	0
	11.5	0	0
	12.5	0	0
	13.5	0	0
	14.5	0	0
	15.5	0	0
	16.5	0	0
	17.5	0	0
	18.5	0	0
	19.5	0	0
	20.5	0	0
	21.5	0	0
	22.5	0	0
	23.5	0	0
	24.5	0	0
	25.5	0	0
	26.5	0	0
	27.5	0	0
	28.5	0	0
	29.5	0	0
	30.5	0	0
	31.5	0	0
	32.5	0	0
	33.5	0	0
	34.5	0	0
	35.5	0	0
	36.5	0	0
	37.5	1.04064e-07	0
	38.5	2.42816e-07	0
	39.5	5.2032e-07	0
	40.5	1.00595e-06	0
	41.5	1.76909e-06	0
	42.5	2.77504e-06	0
	43.5	3.91975e-06	4.61956e-08
	44.5	5.13383e-06	9.23912e-08
	45.5	6.27853e-06	1.38587e-07
	46.5	7.18042e-06	2.77174e-07
	47.5	7.83949e-06	4.61956e-07
	48.5	8.25575e-06	7.3913e-07
	49.5	8.3945e-06	1.15489e-06
	50.5	8.42919e-06	1.75543e-06
	51.5	8.3945e-06	2.63315e-06
	52.5	8.49856e-06	3.88043e-06
	53.5	9.08826e-06	5.68206e-06
	54.5	1.06839e-05	8.3614e-06
	55.5	1.43608e-05	1.24266e-05
	56.5	2.18535e-05	1.89864e-05
	57.5	3.59368e-05	2.99809e-05
	58.5	6.09122e-05	4.91521e-05
	59.5	0.000102642	8.25053e-05
	60.5	0.000168931	0.000139003
	61.5	0.000269179	0.000230608
	62.5	0.000414071	0.000371413
	63.5	0.000615053	0.000576013
	64.5	0.000883643	0.000857252
	65.5	0.00123	0.00122
	66.5	0.00167	0.00168
	67.5	0.00221	0.00223
	68.5	0.00287	0.00287
	69.5	0.00367	0.0036
	70.5	0.00464	0.00442
	71.5	0.00581	0.00533
	72.5	0.00724	0.00635
	73.5	0.00901	0.0075
	74.5	0.01121	0.0088
	75.5	0.01394	0.01029
	76.5	0.01733	0.012
	77.5	0.02153	0.01399
	78.5	0.02667	0.0163
	79.5	0.03289	0.01899
	80.5	0.04028	0.02212
	81.5	0.04889	0.02576
	82.5	0.05874	0.02996
	83.5	0.06978	0.03481
	84.5	0.08191	0.04039
	85.5	0.095	0.04678
	86.5	0.10892	0.05409
	87.5	0.12355	0.06243
	88.5	0.13877	0.07194
	89.5	0.15451	0.08274
	90.5	0.17072	0.09498
	91.5	0.18738	0.1088
	92.5	0.20449	0.12433
	93.5	0.22203	0.14165
	94.5	0.24001	0.16088
	95.5	0.25842	0.18211
	96.5	0.27725	0.20541
	97.5	0.29648	0.23092
	98.5	0.31612	0.25878
	99.5	0.33617	0.28918
	100.5	0.35665	0.32233
	101.5	0.37759	0.35844
	102.5	0.39904	0.39767
	103.5	0.42106	0.44009
	104.5	0.44371	0.48563
	105.5	0.46706	0.53399
	106.5	0.49116	0.58465
	107.5	0.51605	0.63683
	108.5	0.54175	0.68951
	109.5	0.56823	0.74149
	110.5	0.59545	0.79144
	111.5	0.62333	0.83805
	112.5	0.65175	0.88007
	113.5	0.68055	0.91647
	114.5	0.70954	0.94652
	115.5	0.73851	0.96981
	116.5	0.76721	0.98626
	117.5	0.7954	0.99615
	118.5	0.82279	1
	119.5	0.84911	0.99856
	120.5	0.87409	0.99268
	121.5	0.89746	0.98328
	122.5	0.91895	0.97124
	123.5	0.93835	0.9574
	124.5	0.95541	0.94247
	125.5	0.96995	0.92709
	126.5	0.98179	0.91174
	127.5	0.99081	0.8968
	128.5	0.9969	0.88255
	129.5	0.99997	0.86919
	130.5	1	0.85683
	131.5	0.99697	0.84552
	132.5	0.99092	0.83527
	133.5	0.9819	0.82605
	134.5	0.97	0.81781
	135.5	0.95536	0.81047
	136.5	0.93811	0.80391
	137.5	0.91843	0.79804
	138.5	0.89653	0.79272
	139.5	0.87263	0.78781
	140.5	0.84697	0.78316
	141.5	0.81981	0.77864
	142.5	0.79142	0.77407
	143.5	0.76209	0.7693
	144.5	0.73211	0.76418
	145.5	0.70177	0.75856
	146.5	0.67135	0.7523
	147.5	0.64112	0.74527
	148.5	0.61136	0.73737
	149.5	0.58229	0.72851
	150.5	0.55412	0.71864
	151.5	0.52704	0.70771
	152.5	0.50119	0.69572
	153.5	0.47669	0.6827
	154.5	0.45362	0.66868
	155.5	0.43202	0.65375
	156.5	0.41192	0.63799
	157.5	0.39329	0.62151
	158.5	0.37611	0.60443
	159.5	0.36033	0.58689
	160.5	0.34589	0.56902
	161.5	0.3327	0.55096
	162.5	0.32068	0.53285
	163.5	0.30975	0.51481
	164.5	0.29982	0.49696
	165.5	0.2908	0.47942
	166.5	0.28261	0.46229
	167.5	0.27516	0.44565
	168.5	0.26839	0.42957
	169.5	0.26223	0.41413
	170.5	0.2566	0.39936
	171.5	0.25145	0.38529
	172.5	0.24672	0.37197
	173.5	0.24238	0.35938
	174.5	0.23839	0.34754
	175.5	0.23469	0.33643
	176.5	0.23128	0.32603
	177.5	0.22812	0.31631
	178.5	0.2252	0.30722
	179.5	0.2225	0.29871
	180.5	0.22001	0.29073
	181.5	0.21773	0.28321
	182.5	0.21565	0.27609
	183.5	0.21376	0.2693
	184.5	0.21207	0.26277
	185.5	0.21056	0.25643
	186.5	0.20924	0.25023
	187.5	0.20809	0.24411
	188.5	0.20708	0.23801
	189.5	0.20621	0.23191
	190.5	0.20543	0.22578
	191.5	0.20472	0.21961
	192.5	0.20402	0.21338
	193.5	0.20328	0.20711
	194.5	0.20245	0.2008
	195.5	0.20147	0.19448
	196.5	0.20027	0.18816
	197.5	0.19878	0.18189
	198.5	0.19696	0.17568
	199.5	0.19476	0.16955
	200.5	0.19213	0.16354
	201.5	0.18904	0.15767
	202.5	0.18549	0.15195
	203.5	0.18148	0.1464
	204.5	0.17701	0.14103
	205.5	0.17212	0.13585
	206.5	0.16686	0.13086
	207.5	0.16127	0.12607
	208.5	0.15542	0.12149
	209.5	0.14938	0.11711
	210.5	0.14321	0.11293
	211.5	0.13698	0.10896
	212.5	0.13076	0.10519
	213.5	0.1246	0.10163
	214.5	0.11856	0.09827
	215.5	0.11268	0.09512
	216.5	0.107	0.09217
	217.5	0.10154	0.08942
	218.5	0.09633	0.08687
	219.5	0.09138	0.08451
	220.5	0.0867	0.08234
	221.5	0.08228	0.08036
	222.5	0.07812	0.07856
	223.5	0.07423	0.07693
	224.5	0.07058	0.07546
	225.5	0.06717	0.07414
	226.5	0.06398	0.07296
	227.5	0.06101	0.07191
	228.5	0.05824	0.07098
	229.5	0.05565	0.07015
	230.5	0.05324	0.06941
	231.5	0.05099	0.06875
	232.5	0.04889	0.06815
	233.5	0.04694	0.0676
	234.5	0.04512	0.0671
	235.5	0.04343	0.06662
	236.5	0.04185	0.06615
	237.5	0.04037	0.0657
	238.5	0.039	0.06525
	239.5	0.03773	0.0648
	240.5	0.03654	0.06434
	241.5	0.03543	0.06387
	242.5	0.0344	0.06339
	243.5	0.03344	0.06291
	244.5	0.03254	0.06241
	245.5	0.03171	0.0619
	246.5	0.03093	0.06139
	247.5	0.03021	0.06088
	248.5	0.02953	0.06038
	249.5	0.0289	0.05988
	250.5	0.02831	0.05939
	251.5	0.02776	0.05892
	252.5	0.02725	0.05846
	253.5	0.02676	0.05802
	254.5	0.02631	0.0576
	255.5	0.02588	0.05719
	256.5	0.02547	0.0568
	257.5	0.02509	0.05642
	258.5	0.02472	0.05605
	259.5	0.02438	0.05569
	260.5	0.02405	0.05533
	261.5	0.02373	0.05497
	262.5	0.02343	0.05461
	263.5	0.02315	0.05423
	264.5	0.02288	0.05384
	265.5	0.02262	0.05343
	266.5	0.02237	0.05299
	267.5	0.02214	0.05253
	268.5	0.02193	0.05204
	269.5	0.02173	0.05151
	270.5	0.02155	0.05095
	271.5	0.02139	0.05035
	272.5	0.02124	0.04972
	273.5	0.02112	0.04905
	274.5	0.02102	0.04834
	275.5	0.02095	0.0476
	276.5	0.0209	0.04683
	277.5	0.02088	0.04602
	278.5	0.02089	0.04519
	279.5	0.02093	0.04434
	280.5	0.02099	0.04347
	281.5	0.02108	0.04258
	282.5	0.0212	0.04167
	283.5	0.02134	0.04076
	284.5	0.02149	0.03985
	285.5	0.02166	0.03893
	286.5	0.02184	0.03801
	287.5	0.02202	0.0371
	288.5	0.02219	0.0362
	289.5	0.02235	0.03531
	290.5	0.02249	0.03444
	291.5	0.0226	0.03358
	292.5	0.02267	0.03274
	293.5	0.02269	0.03193
	294.5	0.02267	0.03114
	295.5	0.02259	0.03038
	296.5	0.02244	0.02964
	297.5	0.02224	0.02894
	298.5	0.02197	0.02826
	299.5	0.02163	0.02761
	300.5	0.02123	0.027
	301.5	0.02077	0.02641
	302.5	0.02025	0.02586
	303.5	0.01969	0.02534
	304.5	0.01909	0.02484
	305.5	0.01846	0.02438
	306.5	0.0178	0.02395
	307.5	0.01712	0.02355
	308.5	0.01644	0.02318
	309.5	0.01576	0.02284
	310.5	0.01509	0.02253
	311.5	0.01443	0.02224
	312.5	0.01379	0.02198
	313.5	0.01318	0.02175
	314.5	0.01259	0.02154
	315.5	0.01204	0.02135
	316.5	0.01152	0.02119
	317.5	0.01103	0.02105
	318.5	0.01057	0.02093
	319.5	0.01014	0.02084
	320.5	0.00975	0.02076
	321.5	0.00939	0.0207
	322.5	0.00906	0.02067
	323.5	0.00875	0.02065
	324.5	0.00847	0.02064
	325.5	0.00822	0.02066
	326.5	0.00799	0.02069
	327.5	0.00778	0.02073
	328.5	0.00759	0.02079
	329.5	0.00742	0.02086
	330.5	0.00727	0.02095
	331.5	0.00714	0.02105
	332.5	0.00702	0.02117
	333.5	0.00692	0.0213
	334.5	0.00684	0.02144
	335.5	0.00677	0.02159
	336.5	0.00671	0.02175
	337.5	0.00667	0.02193
	338.5	0.00665	0.02212
	339.5	0.00663	0.02232
	340.5	0.00664	0.02253
	341.5	0.00665	0.02276
	342.5	0.00667	0.023
	343.5	0.00671	0.02325
	344.5	0.00676	0.02351
	345.5	0.00682	0.02379
	346.5	0.00689	0.02408
	347.5	0.00697	0.02439
	348.5	0.00706	0.02472
	349.5	0.00715	0.02506
	350.5	0.00726	0.02542
	351.5	0.00737	0.0258
	352.5	0.00749	0.02619
	353.5	0.00761	0.02661
	354.5	0.00773	0.02704
	355.5	0.00786	0.0275
	356.5	0.00799	0.02797
	357.5	0.00813	0.02846
	358.5	0.00826	0.02897
	359.5	0.00839	0.0295
	360.5	0.00852	0.03004
	361.5	0.00864	0.03059
	362.5	0.00876	0.03114
	363.5	0.00888	0.0317
	364.5	0.00898	0.03226
	365.5	0.00908	0.03281
	366.5	0.00917	0.03334
	367.5	0.00925	0.03386
	368.5	0.00932	0.03434
	369.5	0.00937	0.03479
	370.5	0.00942	0.03519
	371.5	0.00945	0.03554
	372.5	0.00946	0.03583
	373.5	0.00946	0.03606
	374.5	0.00945	0.03621
	375.5	0.00942	0.03628
	376.5	0.00938	0.03626
	377.5	0.00933	0.03616
	378.5	0.00925	0.03597
	379.5	0.00917	0.03569
	380.5	0.00907	0.03532
	381.5	0.00896	0.03486
	382.5	0.00883	0.03432
	383.5	0.00869	0.03371
	384.5	0.00855	0.03302
	385.5	0.00839	0.03228
	386.5	0.00822	0.03147
	387.5	0.00805	0.03063
	388.5	0.00787	0.02975
	389.5	0.00768	0.02884
	390.5	0.00749	0.02792
	391.5	0.0073	0.02699
	392.5	0.0071	0.02606
	393.5	0.00691	0.02513
	394.5	0.00671	0.02422
	395.5	0.00652	0.02334
	396.5	0.00633	0.02247
	397.5	0.00615	0.02163
	398.5	0.00596	0.02083
	399.5	0.00579	0.02005
	400.5	0.00562	0.01931
	401.5	0.00546	0.0186
	402.5	0.00531	0.01792
	403.5	0.00516	0.01727
	404.5	0.00503	0.01665
	405.5	0.0049	0.01606
	406.5	0.00478	0.0155
	407.5	0.00466	0.01495
	408.5	0.00456	0.01443
	409.5	0.00446	0.01393
	410.5	0.00436	0.01344
	411.5	0.00427	0.01297
	412.5	0.00418	0.01252
	413.5	0.0041	0.01208
	414.5	0.00401	0.01165
	415.5	0.00392	0.01123
	416.5	0.00383	0.01083
	417.5	0.00373	0.01043
	418.5	0.00363	0.01005
	419.5	0.00352	0.00967
	420.5	0.0034	0.0093
	421.5	0.00328	0.00895
	422.5	0.00315	0.0086
	423.5	0.00301	0.00826
	424.5	0.00287	0.00793
	425.5	0.00272	0.00761
	426.5	0.00258	0.0073
	427.5	0.00243	0.007
	428.5	0.00228	0.00672
	429.5	0.00213	0.00644
	430.5	0.00199	0.00617
	431.5	0.00185	0.00592
	432.5	0.00172	0.00567
	433.5	0.00159	0.00544
	434.5	0.00147	0.00521
	435.5	0.00136	0.005
	436.5	0.00126	0.0048
	437.5	0.00117	0.00461
	438.5	0.00108	0.00443
	439.5	0.00099572	0.00426
	440.5	0.000921036	0.0041
	441.5	0.000852423	0.00395
	442.5	0.000789326	0.00381
	443.5	0.000731293	0.00368
	444.5	0.000677804	0.00356
	445.5	0.000628443	0.00345
	446.5	0.000582828	0.00335
	447.5	0.000540613	0.00325
	448.5	0.00050145	0.00317
	449.5	0.000465097	0.00309
	450.5	0.000431346	0.00302
	451.5	0.000399953	0.00296
	452.5	0.00037078	0.0029
	453.5	0.000343689	0.00285
	454.5	0.000318505	0.00281
	455.5	0.000295126	0.00277
	456.5	0.000273411	0.00274
	457.5	0.000253292	0.00272
	458.5	0.00023463	0.0027
	459.5	0.00021739	0.00268
	460.5	0.000201468	0.00268
	461.5	0.000186726	0.00267
	462.5	0.000173163	0.00267
	463.5	0.00016064	0.00268
	464.5	0.000149124	0.00269
	465.5	0.000138544	0.00271
	466.5	0.000128831	0.00273
	467.5	0.000119916	0.00275
	468.5	0.000111765	0.00278
	469.5	0.000104272	0.00281
	470.5	9.74386e-05	0.00285
	471.5	9.11948e-05	0.0029
	472.5	8.5506e-05	0.00294
	473.5	8.03375e-05	0.003
	474.5	7.56199e-05	0.00306
	475.5	7.13533e-05	0.00313
	476.5	6.74682e-05	0.0032
	477.5	6.39994e-05	0.00328
	478.5	6.08428e-05	0.00337
	479.5	5.80331e-05	0.00347
	480.5	5.55355e-05	0.00357
	481.5	5.32808e-05	0.00369
	482.5	5.13036e-05	0.00382
	483.5	4.96039e-05	0.00397
	484.5	4.81123e-05	0.00412
	485.5	4.68635e-05	0.0043
	486.5	4.58229e-05	0.00449
	487.5	4.49904e-05	0.0047
	488.5	4.4366e-05	0.00494
	489.5	4.3915e-05	0.00519
	490.5	4.36722e-05	0.00547
	491.5	4.36028e-05	0.00578
	492.5	4.37416e-05	0.00611
	493.5	4.40538e-05	0.00647
	494.5	4.45741e-05	0.00686
	495.5	4.52679e-05	0.00727
	496.5	4.62044e-05	0.00771
	497.5	4.73491e-05	0.00818
	498.5	4.8702e-05	0.00868
	499.5	5.02976e-05	0.00919
	500.5	5.21361e-05	0.00972
	501.5	5.42521e-05	0.01027
	502.5	5.66455e-05	0.01082
	503.5	5.93165e-05	0.01137
	504.5	6.23344e-05	0.01192
	505.5	6.56991e-05	0.01245
	506.5	6.94454e-05	0.01295
	507.5	7.3608e-05	0.01343
	508.5	7.81868e-05	0.01386
	509.5	8.32512e-05	0.01425
	510.5	8.8836e-05	0.01458
	511.5	9.49411e-05	0.01484
	512.5	0.000101671	0.01504
	513.5	0.000109024	0.01517
	514.5	0.000117072	0.01522
	515.5	0.000125883	0.01519
	516.5	0.000135457	0.01509
	517.5	0.000145932	0.01491
	518.5	0.00015731	0.01466
	519.5	0.000169659	0.01435
	520.5	0.000183049	0.01398
	521.5	0.000197548	0.01356
	522.5	0.000213227	0.0131
	523.5	0.000230155	0.0126
	524.5	0.000248401	0.01207
	525.5	0.000268	0.01153
	526.5	0.00028909	0.01098
	527.5	0.000311637	0.01042
	528.5	0.00033578	0.00988
	529.5	0.000361553	0.00934
	530.5	0.000388991	0.00882
	531.5	0.000418129	0.00831
	532.5	0.000449036	0.00783
	533.5	0.000481713	0.00737
	534.5	0.000516192	0.00693
	535.5	0.000552441	0.00652
	536.5	0.000590494	0.00614
	537.5	0.000630281	0.00577
	538.5	0.000671768	0.00543
	539.5	0.000714955	0.0051
	540.5	0.000759702	0.0048
	541.5	0.000805907	0.00451
	542.5	0.000853499	0.00424
	543.5	0.000902305	0.00398
	544.5	0.000952186	0.00374
	545.5	0.001	0.0035
	546.5	0.00105	0.00328
	547.5	0.00111	0.00307
	548.5	0.00116	0.00287
	549.5	0.00121	0.00268
	550.5	0.00126	0.00249
	551.5	0.00131	0.00232
	552.5	0.00136	0.00216
	553.5	0.00141	0.00201
	554.5	0.00146	0.00186
	555.5	0.00151	0.00173
	556.5	0.00155	0.0016
	557.5	0.00159	0.00149
	558.5	0.00163	0.00138
	559.5	0.00166	0.00129
	560.5	0.00169	0.0012
	561.5	0.00172	0.00112
	562.5	0.00174	0.00105
	563.5	0.00176	0.000984983
	564.5	0.00177	0.000927792
	565.5	0.00178	0.000877023
	566.5	0.00179	0.000832121
	567.5	0.00178	0.000792532
	568.5	0.00178	0.000757746
	569.5	0.00177	0.000727304
	570.5	0.00175	0.000700695
	571.5	0.00173	0.000677505
	572.5	0.0017	0.000657225
	573.5	0.00167	0.000639578
	574.5	0.00164	0.000624195
	575.5	0.0016	0.000610706
	576.5	0.00156	0.000598972
	577.5	0.00151	0.000588671
	578.5	0.00146	0.000579662
	579.5	0.00141	0.000571763
	580.5	0.00135	0.000564787
	581.5	0.0013	0.000558643
	582.5	0.00124	0.000553192
	583.5	0.00118	0.000548434
	584.5	0.00112	0.000544277
	585.5	0.00106	0.000540581
	586.5	0.000994818	0.000537393
	587.5	0.00093453	0.000534622
	588.5	0.000875075	0.000532266
	589.5	0.000816729	0.000530279
	590.5	0.000759772	0.000528616
	591.5	0.000704514	0.000527323
	592.5	0.000651163	0.000526306
	593.5	0.000599895	0.000525614
	594.5	0.000550846	0.000525152
	595.5	0.000504225	0.000525013
	596.5	0.000460032	0.000525105
	597.5	0.000418372	0.000525475
	598.5	0.000379279	0.000526075
	599.5	0.000342718	0.000526861
	600.5	0.000308723	0.000527877
	601.5	0.000277227	0.000529124
	602.5	0.000248123	0.000530556
	603.5	0.000221414	0.000532173
	604.5	0.000196924	0.000533975
	605.5	0.000174619	0.000535961
	606.5	0.000154362	0.000538086
	607.5	0.000136012	0.00054035
	608.5	0.000119466	0.000542752
	609.5	0.000104619	0.000545293
	610.5	9.13336e-05	0.000547926
	611.5	7.94703e-05	0.000550698
	612.5	6.89598e-05	0.000553562
	613.5	5.96287e-05	0.000556518
	614.5	5.14076e-05	0.000559521
	615.5	4.41925e-05	0.00056257
	616.5	3.78446e-05	0.000565711
	617.5	3.23292e-05	0.000568899
	618.5	2.75423e-05	0.000572086
	619.5	2.3345e-05	0.00057532
	620.5	1.97722e-05	0.000578554
	621.5	1.66502e-05	0.000581741
	622.5	1.4014e-05	0.000584975
	623.5	1.17246e-05	0.000588116
	624.5	9.78202e-06	0.000591257
	625.5	8.15168e-06	0.000594353
	626.5	6.76416e-06	0.000597355
	627.5	5.58477e-06	0.000600312
	628.5	4.61351e-06	0.000603176
	629.5	3.78099e-06	0.000605948
	630.5	3.08723e-06	0.000608581
	631.5	2.53223e-06	0.000611122
	632.5	2.04659e-06	0.00061357
	633.5	1.66502e-06	0.000615834
	634.5	1.35283e-06	0.000617959
	635.5	1.07533e-06	0.000619945
	636.5	8.672e-07	0.000621747
	637.5	6.9376e-07	0.00062341
	638.5	5.55008e-07	0.000624888
	639.5	4.50944e-07	0.000626181
	640.5	3.4688e-07	0.000627336
	641.5	2.77504e-07	0.000628306
	642.5	2.08128e-07	0.000629045
	643.5	1.7344e-07	0.000629646
	644.5	1.38752e-07	0.000630108
	645.5	1.04064e-07	0.000630385
	646.5	6.9376e-08	0.000630478
	647.5	6.9376e-08	0.000630478
	648.5	3.4688e-08	0.000630385
	649.5	3.4688e-08	0.0006302
	650.5	0	0.000629969
	651.5	0	0.000629738
	652.5	0	0.000629554
	653.5	0	0.000629461
	654.5	0	0.000629554
	655.5	0	0.000629969
	656.5	0	0.000630709
	657.5	0	0.000631956
	658.5	3.4688e-08	0.000633896
	659.5	3.4688e-08	0.000636575
	660.5	6.9376e-08	0.000640271
	661.5	1.04064e-07	0.000645168
	662.5	1.38752e-07	0.000651497
	663.5	2.08128e-07	0.000659535
	664.5	2.77504e-07	0.000669559
	665.5	3.81568e-07	0.000681939
	666.5	5.2032e-07	0.000696999
	667.5	6.9376e-07	0.000715108
	668.5	9.36576e-07	0.000736635
	669.5	1.28346e-06	0.000762089
	670.5	1.69971e-06	0.000791793
	671.5	2.28941e-06	0.000826208
	672.5	3.01786e-06	0.000865752
	673.5	3.98912e-06	0.000910746
	674.5	5.2032e-06	0.000961608
	675.5	6.79885e-06	0.00102
	676.5	8.81076e-06	0.00108
	677.5	1.13083e-05	0.00115
	678.5	1.44996e-05	0.00123
	679.5	1.84193e-05	0.00131
	680.5	2.33103e-05	0.0014
	681.5	2.93114e-05	0.00149
	682.5	3.66305e-05	0.00159
	683.5	4.55454e-05	0.00169
	684.5	5.62987e-05	0.0018
	685.5	6.91679e-05	0.0019
	686.5	8.45694e-05	0.00201
	687.5	0.000102781	0.00211
	688.5	0.000124218	0.00221
	689.5	0.000149332	0.00231
	690.5	0.000178539	0.0024
	691.5	0.000212291	0.00248
	692.5	0.000251072	0.00255
	693.5	0.000295334	0.00261
	694.5	0.000345597	0.00266
	695.5	0.000402242	0.00269
	696.5	0.000465756	0.00271
	697.5	0.000536485	0.00271
	698.5	0.00061481	0.00269
	699.5	0.000700906	0.00266
	700.5	0.000795049	0.00261
	701.5	0.000897275	0.00254
	702.5	0.00101	0.00247
	703.5	0.00113	0.00238
	704.5	0.00125	0.00228
	705.5	0.00139	0.00216
	706.5	0.00153	0.00205
	707.5	0.00167	0.00192
	708.5	0.00182	0.0018
	709.5	0.00198	0.00167
	710.5	0.00214	0.00154
	711.5	0.0023	0.00142
	712.5	0.00246	0.0013
	713.5	0.00262	0.00118
	714.5	0.00278	0.00107
	715.5	0.00294	0.000972048
	716.5	0.00309	0.00087707
	717.5	0.00324	0.000789899
	718.5	0.00338	0.000710719
	719.5	0.00351	0.000639486
	720.5	0.00362	0.000576013
	721.5	0.00373	0.000519931
	722.5	0.00382	0.000470779
	723.5	0.00391	0.000428048
	724.5	0.00397	0.000391231
	725.5	0.00402	0.000359633
	726.5	0.00406	0.000332793
	727.5	0.00408	0.000310065
	728.5	0.00408	0.00029094
	729.5	0.00407	0.000274864
	730.5	0.00405	0.000261467
	731.5	0.00401	0.000250195
	732.5	0.00395	0.000240818
	733.5	0.00389	0.000232964
	734.5	0.00381	0.000226358
	735.5	0.00372	0.000220723
	736.5	0.00361	0.000215964
	737.5	0.0035	0.000211853
	738.5	0.00339	0.000208296
	739.5	0.00326	0.000205155
	740.5	0.00313	0.000202383
	741.5	0.003	0.000199888
	742.5	0.00286	0.000197625
	743.5	0.00272	0.000195592
	744.5	0.00258	0.000193698
	745.5	0.00244	0.000191943
	746.5	0.0023	0.000190372
	747.5	0.00216	0.000188894
	748.5	0.00203	0.000187554
	749.5	0.0019	0.000186353
	750.5	0.00177	0.000185291
	751.5	0.00165	0.00018432
	752.5	0.00153	0.000183489
	753.5	0.00142	0.000182842
	754.5	0.00131	0.000182334
	755.5	0.0012	0.000182011
	756.5	0.00111	0.000181872
	757.5	0.00102	0.000181964
	758.5	0.000930159	0.000182288
	759.5	0.000849718	0.000182888
	760.5	0.000774688	0.000183766
	761.5	0.00070493	0.000185013
	762.5	0.000640237	0.000186584
	763.5	0.000580435	0.000188524
	764.5	0.000525281	0.000190926
	765.5	0.000474601	0.000193791
	766.5	0.000428085	0.000197117
	767.5	0.000385557	0.000200951
	768.5	0.000346707	0.000205293
	769.5	0.00031136	0.000210236
	770.5	0.000279239	0.000215687
	771.5	0.000250101	0.000221739
	772.5	0.000223738	0.000228299
	773.5	0.000199907	0.000235413
	774.5	0.000178435	0.000242989
	775.5	0.000159114	0.000251027
	776.5	0.000141735	0.000259434
	777.5	0.00012616	0.000268165
	778.5	0.000112216	0.000277035
	779.5	9.97281e-05	0.000286089
	780.5	8.85585e-05	0.000295097
	781.5	7.8603e-05	0.000303967
	782.5	6.97576e-05	0.000312606
	783.5	6.18487e-05	0.000320828
	784.5	5.48071e-05	0.000328543
	785.5	4.85632e-05	0.000335611
	786.5	4.30478e-05	0.00034194
	787.5	3.81221e-05	0.000347391
	788.5	3.37514e-05	0.000351918
	789.5	2.99011e-05	0.000355383
	790.5	2.65016e-05	0.000357785
	791.5	2.34491e-05	0.000359078
	792.5	2.07781e-05	0.000359263
	793.5	1.84193e-05	0.000358339
	794.5	1.63381e-05	0.000356353
	795.5	1.44649e-05	0.00035335
	796.5	1.28346e-05	0.000349424
	797.5	1.14124e-05	0.000344665
	798.5	1.01289e-05	0.000339214
	799.5	8.9842e-06	0.000333116
	800.5	8.01293e-06	0.000326603
	801.5	7.11104e-06	0.00031972
	802.5	6.34791e-06	0.000312652
	803.5	5.65415e-06	0.000305491
	804.5	5.06445e-06	0.000298424
	805.5	4.50944e-06	0.000291448
	806.5	4.02381e-06	0.000284703
	807.5	3.60755e-06	0.000278328
	808.5	3.22599e-06	0.000272323
	809.5	2.91379e-06	0.000266826
	810.5	2.6016e-06	0.00026179
	811.5	2.35879e-06	0.000257263
	812.5	2.11597e-06	0.00025329
	813.5	1.90784e-06	0.000249826
	814.5	1.7344e-06	0.000246915
	815.5	1.56096e-06	0.000244513
	816.5	1.42221e-06	0.000242573
	817.5	1.28346e-06	0.000241095
	818.5	1.17939e-06	0.000240032
	819.5	1.07533e-06	0.000239339
	820.5	9.71265e-07	0.00023897
	821.5	9.01888e-07	0.000238924
	822.5	8.32512e-07	0.000239108
	823.5	7.63136e-07	0.00023957
	824.5	6.9376e-07	0.000240171
	825.5	6.59072e-07	0.000240956
	826.5	5.89696e-07	0.000241834
	827.5	5.55008e-07	0.00024285
	828.5	5.2032e-07	0.000243913
	829.5	4.85632e-07	0.000245021
	830.5	4.50944e-07	0.000246176
	831.5	4.16256e-07	0.000247331
	832.5	3.81568e-07	0.000248486
	833.5	3.81568e-07	0.000249641
	834.5	3.4688e-07	0.00025075
	835.5	3.12192e-07	0.000251858
	836.5	3.12192e-07	0.000252875
	837.5	3.12192e-07	0.000253845
	838.5	2.77504e-07	0.000254769
	839.5	2.77504e-07	0.0002556
	840.5	2.42816e-07	0.000256386
	841.5	2.42816e-07	0.000257079
	842.5	2.42816e-07	0.000257679
	843.5	2.42816e-07	0.000258187
	844.5	2.08128e-07	0.000258649
	845.5	2.08128e-07	0.000258973
	846.5	2.08128e-07	0.000259157
	847.5	2.08128e-07	0.000259296
	848.5	2.08128e-07	0.000259296
	849.5	2.08128e-07	0.000259204
	850.5	1.7344e-07	0.000258973
	851.5	1.7344e-07	0.000258649
	852.5	1.7344e-07	0.000258187
	853.5	1.7344e-07	0.000257633
	854.5	1.7344e-07	0.00025694
	855.5	1.7344e-07	0.000256108
	856.5	1.7344e-07	0.000255138
	857.5	1.7344e-07	0.000254076
	858.5	1.7344e-07	0.000252875
	859.5	1.7344e-07	0.000251535
	860.5	1.7344e-07	0.000250057
	861.5	1.7344e-07	0.00024844
	862.5	1.7344e-07	0.000246684
	863.5	1.7344e-07	0.000244837
	864.5	1.7344e-07	0.00024285
	865.5	2.08128e-07	0.000240725
	866.5	2.08128e-07	0.000238462
	867.5	2.08128e-07	0.00023606
	868.5	2.08128e-07	0.000233565
	869.5	2.08128e-07	0.000230932
	870.5	2.08128e-07	0.000228206
	871.5	2.08128e-07	0.000225342
	872.5	2.42816e-07	0.000222339
	873.5	2.42816e-07	0.000219244
	874.5	2.42816e-07	0.000216057
	875.5	2.42816e-07	0.000212777
	876.5	2.77504e-07	0.000209358
	877.5	2.77504e-07	0.000205894
	878.5	3.12192e-07	0.000202291
	879.5	3.12192e-07	0.000198641
	880.5	3.12192e-07	0.000194899
	881.5	3.4688e-07	0.000191065
	882.5	3.4688e-07	0.000187185
	883.5	3.81568e-07	0.000183212
	884.5	4.16256e-07	0.000179193
	885.5	4.16256e-07	0.000175174
	886.5	4.50944e-07	0.000171062
	887.5	4.85632e-07	0.000166905
	888.5	5.2032e-07	0.000162747
	889.5	5.55008e-07	0.000158543
	890.5	5.89696e-07	0.000154339
	891.5	6.24384e-07	0.000150089
	892.5	6.59072e-07	0.00014584
	893.5	6.9376e-07	0.00014159
	894.5	7.63136e-07	0.000137386
	895.5	7.97824e-07	0.000133136
	896.5	8.672e-07	0.000128932
	897.5	9.36576e-07	0.000124774
	898.5	1.00595e-06	0.000120617
	899.5	1.07533e-06	0.000116505
	900.5	1.17939e-06	0.000112394
	901.5	1.24877e-06	0.000108375
	902.5	1.35283e-06	0.000104356
	903.5	1.4569e-06	0.000100429
	904.5	1.59565e-06	9.65488e-05
	905.5	1.7344e-06	9.27608e-05
	906.5	1.87315e-06	8.90189e-05
	907.5	2.01191e-06	8.53233e-05
	908.5	2.18535e-06	8.172e-05
	909.5	2.35879e-06	7.82091e-05
	910.5	2.56691e-06	7.47907e-05
	911.5	2.77504e-06	7.14184e-05
	912.5	3.01786e-06	6.81385e-05
	913.5	3.26067e-06	6.4951e-05
	914.5	3.53818e-06	6.18559e-05
	915.5	3.81568e-06	5.88532e-05
	916.5	4.16256e-06	5.58967e-05
	917.5	4.50944e-06	5.30787e-05
	918.5	4.85632e-06	5.03532e-05
	919.5	5.27258e-06	4.77201e-05
	920.5	5.72352e-06	4.51331e-05
	921.5	6.20916e-06	4.26847e-05
	922.5	6.72948e-06	4.03288e-05
	923.5	7.2498e-06	3.80652e-05
	924.5	7.87418e-06	3.5894e-05
	925.5	8.49856e-06	3.3769e-05
	926.5	9.19232e-06	3.17826e-05
	927.5	9.95546e-06	2.98886e-05
	928.5	1.07533e-05	2.80407e-05
	929.5	1.15858e-05	2.62853e-05
	930.5	1.25224e-05	2.46223e-05
	931.5	1.34936e-05	2.30516e-05
	932.5	1.45343e-05	2.15271e-05
	933.5	1.56443e-05	2.01413e-05
	934.5	1.68237e-05	1.87554e-05
	935.5	1.81071e-05	1.75081e-05
	936.5	1.94253e-05	1.62609e-05
	937.5	2.08475e-05	1.51522e-05
	938.5	2.23738e-05	1.40435e-05
	939.5	2.39694e-05	1.30272e-05
	940.5	2.56344e-05	1.21032e-05
	941.5	2.74035e-05	1.11793e-05
	942.5	2.9242e-05	1.03478e-05
	943.5	3.11845e-05	9.56249e-06
	944.5	3.32311e-05	8.82336e-06
	945.5	3.53471e-05	8.13043e-06
	946.5	3.75671e-05	7.48369e-06
	947.5	3.98565e-05	6.88314e-06
	948.5	4.225e-05	6.3288e-06
	949.5	4.47475e-05	5.82065e-06
	950.5	4.73145e-05	5.31249e-06
	951.5	4.99507e-05	4.85054e-06
	952.5	5.26564e-05	4.43478e-06
	953.5	5.54315e-05	4.06521e-06
	954.5	5.82759e-05	3.69565e-06
	955.5	6.1155e-05	3.37228e-06
	956.5	6.41035e-05	3.09511e-06
	957.5	6.70519e-05	2.81793e-06
	958.5	7.00698e-05	2.54076e-06
	959.5	7.30877e-05	2.30978e-06
	960.5	7.61055e-05	2.0788e-06
	961.5	7.91581e-05	1.89402e-06
	962.5	8.21412e-05	1.70924e-06
	963.5	8.51244e-05	1.57065e-06
	964.5	8.80382e-05	1.38587e-06
	965.5	9.09173e-05	1.24728e-06
	966.5	9.3727e-05	1.15489e-06
	967.5	9.64327e-05	1.0163e-06
	968.5	9.90343e-05	9.23912e-07
	969.5	0.000101532	8.31521e-07
	970.5	0.000103925	7.3913e-07
	971.5	0.000106145	6.46738e-07
	972.5	0.000108192	6.00543e-07
	973.5	0.0001101	5.08152e-07
	974.5	0.000111799	4.61956e-07
	975.5	0.000113326	4.1576e-07
	976.5	0.000114609	3.69565e-07
	977.5	0.000115719	3.23369e-07
	978.5	0.000116586	2.77174e-07
	979.5	0.000117211	2.77174e-07
	980.5	0.000117627	2.30978e-07
	981.5	0.000117801	1.84782e-07
	982.5	0.000117696	1.84782e-07
	983.5	0.000117384	1.38587e-07
	984.5	0.000116795	1.38587e-07
	985.5	0.000115997	1.38587e-07
	986.5	0.000114921	9.23912e-08
	987.5	0.000113638	9.23912e-08
	988.5	0.000112146	9.23912e-08
	989.5	0.000110377	9.23912e-08
	990.5	0.000108435	4.61956e-08
	991.5	0.000106284	4.61956e-08
	992.5	0.00010396	4.61956e-08
	993.5	0.000101462	0
	994.5	9.87915e-05	0
	995.5	9.59817e-05	0
	996.5	9.30333e-05	0
	997.5	8.99807e-05	0
	998.5	8.68241e-05	0
	999.5	8.35981e-05	0

## Sheet: Figure S11
Figure S11
	% infection
Control 1	13.51
Control 2	11.98
Control 3	12.22
uRBC-derived Evs 1	17.49
uRBC-derived Evs 2	15.11
uRBC-derived Evs 3	15.54
uRBC-derived Evs + bortezomib 1	7.06
uRBC-derived Evs + bortezomib 2	12
uRBC-derived Evs + bortezomib 3	14.94

## Sheet: Figure S12
Figure S12A and B					Figure S12C
No EVs	Pf-derived EVs	Pf-derived EVs + epoxomycin			No EVs	Pf-derived EVs	Pf-derived EVs + epoxomycin
Young's modulus (Pa)					Young's modulus (Pa)
1678.1	94.597	416.79			1362.51	96.6168	413.424
972.49	80.312	466.31			209.94	158.871	301.854
1200.8	70.174	409.91			474.25	184.903	1024.14
1482.8	116.87	415.41			804.681	216.923	253.403
1262.7	104.19	452.55			1260.63	280.837	408.074
1262.7	80.912	478.68			741.894	177.177	293.906
1257.2	102.69	284.74			403.364	134.82	548.684
1466.3	124.61	387.9			534.498	157.678	416.021
1679.5	95.196	408.53			2141.57	207.22	437.877
195.32	171.21	303.99			661.657	173.212	469.82
171.94	149.34	240.72			480.061	178.016	368.031
237.97	176.86	312.25			1096.93	225.391	458.357
228.34	161.57	299.87			649.406	282.689	379.801
144.43	204.33	330.13			1141.54	194.914	477.462
258.6	139.1	294.36			547.158	159.621	502.986
240.72	148.14	276.48			442.617	129.448	423.052
202.2	144.34	349.39			429.474	178.17	314.388
397.53	134.95	309.5			379.954	166.337	453.008
371.39	354.61	863.83			333.643	150.003	412.201
381.02	165.97	1005.5			503.598	161.94	364.364
496.56	145.44	755.16			432.681	119.729	339.604
473.18	216.01	943.61			358.403	321.314	274.19
455.3	166.22	1093.5			584.904	194.592	438.641
574.97	149.34	1258.6			461.718	189.164	344.649
610.73	166.32	1133.4			365.128	153.793	2830.83
507.57	179.7	916.1			389.276	152.143	244.082
683.63	120.52	1247.6			379.493	151.712	329.212
573.59	206.27	265.48			633.146	191.051	384.998
521.32	217.21	220.09			318.274	181.358	277.094
788.17	175.51	228.34			345.736	178.903	406.089
962.87	218.86	254.47			366.409	231.291	585.67
557.09	244.68	242.09			426.836	199.747	319.43
900.97	208.42	237.97			405.346	289.864	247.75
1287.5	219.56	239.34			499.126	238.391	244.693
966.99	249.48	286.11			388.28	159.427	357.181
933.71	212.32	306.74			355.498	226.954	321.264
1592.6	284.44	397.53			352.863	206.817	295.588
1563.7	314.06	414.04			458.09	130.359	501.917
951.59	254.87	427.79			429.803	211.282	371.241
1149.7	264.31	279.23			379.392	158.716	317.749
1609.1	291.88	326			477.46	154.046	345.87
1120.8	241.09	345.26			457.343	130.458	552.962
1456.4	298.42	451.17			542.457	107.847	383.468
968.09	299.67	521.33			324.263	175.002	348.927
554.06	278.79	510.32			450.229	156.177	391.262
793.4	171.66	243.47			557.003	205.274	310.261
745.26	181.85	215.96			295.799	197.237	819.829
860.8	177.51	209.08			420.403	119.182	294.807
666.85	189.64	277.86			772.283	162.088	452.623
624.21	205.42	360.39			729.308	191.547	1029.38
658.6	161.02	308.12			302.111	176.119	309.611
882.81	179.85	316.37			320.806	169.517	826.663
891.06	185.4	386.52			495.908	116.296	840.98
371.12	142.24	327.38			361.377	155.436	620.363
314.72	97.693	441.55			378.723	153.404	1623.57
460.53	138.3	569.47			361.619	201.162	521.444
350.48	147.84	551.59			323.216	150.919	371.111
417.88	122.62	477.31			390.626	161.777	530.23
353.23	136	508.95			395.541	408.107	903.299
412.38	125.81	412.66			340.033	191.221	1938.86
543.06	117.87	607.98			276.478	207.113	347.846
406.88	168.07	731.78			425.608	205.162	1592.63
470.15	159.18	636.87			365.424	216.712	314.819
415.13	175.16	368.64			275.901	267.963	2051.92
434.39	151.48	342.51			376.362	210.529	844.404
538.93	143.59	237.97				178.802	370.949
592.58	130.01	463.55				123.649	233.734
512.8	161.87	430.54				370.137	338.248
743.88	147.14	427.79				183.847	397.63
593.95	175.41	518.57				243.07	238.677
508.67	185	473.18				188.078	351.588
2323	149.44	481.44				150.981	510.056
2098.8	207.02	442.92				176.689
1636.6	205.37	396.15				202.07
2050.6	169.96	404.41				205.976
2771.4	179.85	543.33				148.542
2625.6	236.59	452.55				221.753
2262.5	223.4	427.79				151.308
2039.6	252.22	478.68				173.761
1466	198.08	433.29				203.37
633.84	192.49	361.77				232.169
642.09	164.97	411.28				260.803
692.99	181.8	392.03				184.498
658.6	155.73	379.65				254.294
677.86	158.53	416.79				437.167
629.71	159.68	492.44
676.48	147.24	371.39
749.39	231.05	563.97
593.95	200.28	762.04
412.66	159.63	438.79
445.67	170.26	310.87
353.51	196.88	398.9
456.68	196.09	345.26
484.19	165.32	455.3
442.92	173.16	376.9
595.61	187.14	365.89
629.99	156.93	283.36
499.32	184.8	385.15
850.08	171.56	390.65
818.44	159.68	389.28
953.24	220.21	477.31
1035.8	242.78	510.32
1187.1	208.02	363.14
1059.2	215.56	375.52
1294.4	231.85	547.46
1570.9	250.97	478.68
1103.2	260.66	495.19
656.13	238.79	488.31
555.72	228	268.23
546.09	233.59	302.62
595.61	207.07	350.76
656.13	353.16	517.2
645.13	445.06	291.61
713.9	330.44	466.31
796.43	246.33	367.27
679.51	263.46	453.93
906.47	237.09	400.28
1083.9	184.45	449.8
770.3	225.15	464.93
1013.8	201.88	202.2
1290.2	194.49	510.32
1288.9	212.72	650.63
1359	188.29	341.13
1305.4	166.92	535.08
1255.9	183	656.13
473.18	197.33	486.94
524.08	186.75	456.68
408.54	167.22	411.28
519.95	129.96	430.54
592.86	153.43	543.33
686.39	158.83	467.68
565.34	157.03	601.11
592.86	177.91	548.84
561.22	162.32	478.68
401.66	143.14	588.73
453.93	138	327.38
400.28	133.1	378.27
442.92	110.38	403.03
464.93	126.26	458.05
412.66	143.29	463.55
400.28	121.32	389.28
507.57	141.45	469.06
499.32	123.12	485.56
434.67	128.11	433.29
383.78	160.87	327.38
433.29	181.55	299.87
438.8	208.37	303.99
438.8	172.96	284.74
357.64	206.32	313.62
438.8	196.18	309.5
474.56	179.15	277.86
464.93	158.98	345.26
317.75	139.15	367.27
397.53	175.86	436.04
404.41	194.84	343.88
407.16	193.74	374.15
360.39	176.16	550.21
409.91	154.28	451.17
309.5	149.89	316.37
360.39	166.22	601.11
452.55	129.91	547.46
341.13	156.13	456.68
326	136.75	387.9
290.24	159.38	460.8
374.14	117.72	500.69
337.01	203.78	305.37
284.74	162.22	379.65
381.02	154.73	386.52
359.01	149.29	364.52
309.5	138.3	493.82
473.18	127.86	430.54
492.44	132.21	327.38
510.32	179.45	359.01
416.79	147.99	328.75
598.36	193.44	397.53
698.77	175.11	370.02
403.03	155.63	407.16
467.68	146.04	364.52
471.81	166.02	360.39
342.51	161.57	364.52
392.03	146.44	345.26
364.52	116.57	317.75
471.81	100.74	332.88
438.79	114.72	268.23
473.18	85.107	283.36
463.55	120.12	235.22
500.69	99.691	430.54
447.05	142.44	415.41
312.25	151.73	427.79
348.01	279.34	259.98
321.88	308.11	302.62
349.39	294.98	255.85
341.13	430.33	254.47
368.64	402.61	342.51
458.05	289.48	283.36
381.02	295.03	291.61
345.26	344.72	242.09
445.67	247.23	235.22
584.6	151.58	396.15
500.69	197.23	442.92
713.9	189.54	372.77
555.71	164.67	502.07
679.51	213.22	448.42
594.23	239.99	471.81
691.89	192.84	467.68
497.94	223.21	390.65
423.66	179.05	455.3
463.55	201.43	339.76
408.53	209.57	269.61
418.16	162.92	258.6
519.95	191.84	412.66
535.08	225.4	426.41
460.8	201.28	326
529.58	201.78	434.67
396.15	166.57	352.14
277.86	141.69	281.99
378.27	202.28	2346.6
368.64	203.63	2452.6
339.76	165.27	2828.1
342.51	116.42	2713.9
448.42	130.01	3694.7
302.62	139.25	2917.5
383.77	103.49	3430.6
444.3	154.08	2251.7
317.75	169.71	2841.8
394.78	125.11	207.71
389.28	146.99	202.2
371.39	146.34	206.33
471.81	167.02	222.84
359.01	178.95	250.35
356.26	169.41	242.09
440.17	137.85	290.24
403.03	154.18	327.38
338.38	143.44	247.6
374.14	161.37	265.48
342.51	142.89	348.01
367.27	156.28	363.14
397.53	174.76	354.89
383.77	149.79	326
412.66	151.58	297.12
423.66	148.89	365.89
375.52	138.75	315
	141.1	327.38
	160.87	265.48
	151.73	302.62
	199.88	326
	199.88	382.4
	203.78	386.52
	198.38	416.79
	230.6	504.82
	213.27	466.31
	161.07	414.04
	183.1	299.87
	175.16	272.36
	189.89	231.09
	161.82	335.63
	195.14	299.87
	194.19	156.81
	163.97	354.89
	177.21	288.86
	191.74	254.47
	191.09	324.63
	199.83	364.52
	188.14	309.5
	178.3	367.27
	165.92	429.17
	183.85	397.53
	185.9	473.18
	171.31	510.32
	145.79	478.68
	264.56	482.81
	238.29	568.09
	214.12	466.31
	267.46	752.41
	233.84	605.23
	233.09	563.97
	211.62	658.88
	231.3	716.65
	187.34	456.68
	206.62	247.6
	238.72	255.85
	185.29	319.12
	189.9	310.87
	186.08	342.51
	214.59	312.25
	194.05	306.74
	200.22	354.89
	182.25	425.04
	228.88	246.22
	210.31	217.34
	245.5	242.09
	390.89	248.97
	368.67	272.36
	325.65	243.47
	293.2	248.97
	310.24	277.86
	235.44	232.47
	207.29	217.34
	222.72	214.58
	275.26	189.83
	246.86	250.35
	266.77	313.62
	258.21	269.61
	199.48	242.09
	248.57	243.47
	220.36	261.35
	183.07	298.49
	183.65	321.88
	124.85	312.25
	207.96	422.29
	171.38	390.65
	107.68	354.89
	180.28	425.04
	170.78	360.39
	105.19	328.75
	204.08	310.87
	225.47	305.37
	186.6	312.25
	235.66	354.89
	217.24	316.37
	175.85	298.49
	274.94	349.39
	249.12	319.12
	273.63	324.63
	265.8	195.33
	251.67	248.97
	206.65	303.99
	238.46	257.23
	222.37	275.11
	154.23	280.61
	190.42	334.25
	169.83	375.52
	161.92	389.28
	124.12	389.28
	137.19	536.46
	102.76	458.05
	135.08	415.41
	139.88	576.35
	127.28	513.07
	132.17	478.68
	139.33	665.76
	135.42	484.19
	216.66	375.52
	194.93	393.4
	204.52	338.38
	195.87	348.01
	173.27	372.77
	186.4	376.9
	214.22	383.77
	276.12	429.17
	239.55	323.25
	126.62	368.64
	137.76	303.99
	170.58	298.49
	156.9	321.88
	197.94	244.85
	173.8	345.26
	135.13	328.75
	165.8	427.79
	163.91	220.09
	138.78	266.85
	151.31	350.76
	160.78	372.77
	154.4	389.28
	181.83	341.13
	123.48	368.64
	156.03	312.25
	164.84	357.64
	154.96	353.51
	142.01	504.82
	133.24	562.59
	131.34	583.22
	116.88	614.86
	130.44	559.84
	125.72	464.93
	123.56	459.43
	134.78	460.8
	136.15	766.17
	102.13	297.12
	96.088	407.16
	88.774	301.24
	123.43	425.04
	114.2	449.8
	93.645	475.93
	115.25	335.63
	127.69	341.13
	109.42	418.16
	152.58	357.64
	193.19	288.86
	161.15	411.28
	170.98	303.99
	164.05	414.04
	166.54	360.39
	154.34	268.23
	205.32	385.15
	206.87	350.76
	187.15	303.99
	153.68	390.65
	124.73	343.88
	160.25	403.03
	164.72	295.74
	167.41	504.82
	161.6	444.3
	153.04	430.54
	133.01	404.41
	264.86	184.32
	225	253.1
	191.48	210.46
	228.65	269.61
	168.77	339.76
	152.06	349.39
	231.4	335.63
	232.53	425.04
	152.72	425.04
	179.27
	241.2
	211.93
	193.16
	249.26
	202.86
	208.51
	150.82
	138.12
	114.36
	111.45
	109.2
	127.16
	116.29
	133.24
	120.32
	129.34
	111.28
	160.79
	181.62
	129.36
	192.2
	175.65
	155.79
	144.6
	172.8
	145.98
	203.03
	176.54
	167.68
	214.48
	195.42
	168.58
	227.36
	181.77
	189.06
	153.1
	159.13
	168.67
	158.35
	174.95
	183.06
	228.16
	178
	181.65
	180.26
	194.97
	139.25
	140.01
	202.07
	214.49
	148.79
	169.73
	136.08
	105.42
	131.65
	115.83
	116.52
	123.02
	125.08
	112.17
	136.78
	80.194
	150.4
	154.05
	157.48
	145.85
	152.09
	177.25
	150.38
	161.91
	149.51
	145.77
	183.03
	137.43
	127.74
	152.79
	205.38
	116.73
	153.45
	158.32
	172.25
	177.39
	186.84
	170.11
	243.11
	284.94
	191.7
	193.44
	190.68
	144.11
	123.3
	123.65
	139.45
	171.33
	168.22
	140.63
	164.52
	183.06
	129.83
	154.37
	147.98
	154.78
	168.83
	150
	164.38
	190.58
	195.24
	276.91
	339.31
	293.03
	432.28
	456.73
	329.65
	512.53
	512.97
	519.55
	178.8
	158.6
	196.14
	213.99
	170
	201.78
	194.77
	188.55
	218.36

## Sheet: Figure S13
Figure S13B			Figure S13C			Figure S13D		Figure S13E		Figure S13F				Figure S13G
No Evs	Pf-derived Evs		No Evs	Pf-derived Evs		Pf-derived Evs + bortezomib		Pf-derived Evs + bortezomib		No Evs	Pf-derived Evs	Pf-derived Evs + bortezomib		No Evs	Pf-derived Evs	Pf-derived Evs + bortezomib
Probability for Healthy Cytoskeleton			Probability for Healthy Cytoskeleton			Probability for Healthy Cytoskeleton		Probability for Healthy Cytoskeleton		Average Intensity				Average Intensity
0.994945	0.999187		0.999732	0.0422155		0.999668		0.999939		0.088501	0.0647213	0.0157183		0.0404185	0.0430823	0.0500501
1	0.134879		0.999915	0.0159655		0.0214353		0.998145		0.0672799	0.0646234	0.010112		0.0430629	0.0437221	0.0509588
1	0.00095731		0.999956	0.000239313		1		0.997949		0.0801154	0.0521417	0.0225893		0.0410594	0.0449919	0.0490236
1	0.26763		0.999649	0.0321175		0.999912		0.993205		0.0770326	0.0602393	0.0147259		0.0419669	0.0438927	0.0507134
1	0.0740872		0.908332	1.19209e-07		0.0162766		0.989189		0.0611589	0.0981924	0.107903		0.0445505	0.038974	0.0375031
1	0.0386432		0.997796	0.000204384		0.0169647		0.992641		0.047459	0.102047	0.115483		0.0461372	0.0382191	0.0365509
1	0.0936033		0.996015	0		0.0374284		0.991836		0.0494542	0.103881	0.112503		0.0462947	0.0383559	0.0368955
1	0.112708		0.997027	4.76837e-07		0.0210491		0.927445		0.0521374	0.0867152	0.115068		0.0458082	0.0402365	0.0363729
0.999992	0.0126382		0.997985	0.747528		1		0.999697		0.0142716	0.079745	0.071565		0.0504969	0.0411103	0.042587
1	0.0292388		0.991693	0.0690193		1		0.995844		0.0200416	0.075712	0.0737096		0.0491426	0.0420576	0.0424419
0.999776	0.114009		0.956149	0.0486373		1		0.998141		0.013738	0.0830766	0.0600268		0.0506574	0.0413265	0.0440341
0.863243	0.00585562		0.986372	0.0963004		1		0.994639		0.0171174	0.085012	0.0607532		0.0500014	0.0402654	0.0442105
1	0.0537633		0.999709	0		0.998995		0.978169		0.0206642	0.103975	0.0631104		0.0495161	0.0380331	0.0434394
0.999057	0.051174		0.993166	1.19209e-07		0.999999		0.940443		0.0217533	0.106577	0.0745534		0.0494319	0.037976	0.0426081
1	0.0252954		0.999275	0		0.999998		0.949729		0.0188549	0.100563	0.0781227		0.049652	0.0388225	0.0411369
1	0.0166229		0.992169	1.09673e-05		1		0.731744		0.0281034	0.0975486	0.0726816		0.0484305	0.0389156	0.0419792
0.999999	0.0100469		0.985353	0.000382304		0.999422		0.196208		0.0936666	0.0965433	0.0450713		0.0395091	0.03898	0.0460956
1	0.20506		0.929559	0.00280166		1		0.544017		0.0662804	0.0978	0.0533211		0.0435306	0.0391196	0.0450983
0.970854	0.107646		0.93797	0.00347698		1		0.851786		0.0970235	0.0961983	0.0479838		0.0387355	0.0391897	0.0459869
1	0.00443637		0.936115	0.017367		0.999975		0.789513		0.0798031	0.100727	0.0448718		0.0417492	0.0385647	0.0459469
0.99991	0.039406		0.998905	0		0.989767		0.907997		0.05882	0.097565	0.0420224		0.0441972	0.0391331	0.0466591
0.999964	0.0359735		0.999438	1.26362e-05		0.999881		0.0389119		0.0628253	0.111957	0.0449694		0.0435739	0.036748	0.0464659
1	0.32806		0.999693	1.00136e-05		0.848518		0.734916		0.0706854	0.105302	0.0370921		0.0424176	0.0379991	0.0472987
0.99994	0.0195343		0.913406	4.52995e-06		1		0.915377		0.0552402	0.0807562	0.0459293		0.0451768	0.0417294	0.0461816
0.999987	0.0425347		0.999364	0.0160272		0.986357		0.381565		0.0675974	0.0917166	0.0698214		0.0430955	0.0396505	0.0425162
0.99998	0.0101419		0.701781	0.0231396		0.999997		0.618331		0.0705688	0.110261	0.061525		0.0426378	0.0370773	0.0441087
0.999863	0.0603735		0.996007	0.00255156		0.996209		0.726916		0.0633725	0.102129	0.0571453		0.043707	0.037816	0.0448696
1	0.0338992		0.984625	0.10476		0.999743		0.997585		0.0738251	0.11047	0.0644646		0.0416534	0.0374162	0.0435545
1	0.000699162		0.999481	0.398876		0.99824		0.64181		0.0206642	0.0786355	0.042607		0.0495161	0.0414423	0.0464731
0.999057	0.119117		0.997285	0.0376939		0.999944		0.997519		0.0217533	0.091449	0.0396704		0.0494319	0.039852	0.0469043
1	0.000324965		0.999472	0.000272572		1		0.0188983		0.0188549	0.0849586	0.0580395		0.049652	0.0413462	0.0444474
1	0.0201232		0.234448	0.0719876		0.999951		0.98504		0.0281034	0.0909585	0.0481928		0.0484305	0.0396079	0.0459202
1	0.0103654		0.985737	3.77893e-05		1		0.991368		0.0709414	0.127566	0.0467344		0.0425209	0.0348401	0.0457089
1	0.122275		0.887311	1.90735e-06		1		0.989587		0.0684131	0.11926	0.0566852		0.0431192	0.0363462	0.0440632
1	0.0657169		0.975403	0.00035727		1		0.851071		0.0752701	0.113791	0.0715538		0.041971	0.0365314	0.043088
1	0.106743		0.961617	5.24521e-06		0.999999		0.99842		0.0671677	0.118923	0.0482661		0.0429308	0.0360002	0.0461109
1	0.00445199		0.829316	0.000181139		0.999996		0.999174		0.0477675	0.0690627	0.0355456		0.0460004	0.042694	0.0478774
1	0.425736		0.892998	0.0061633		1		0.962868		0.0507064	0.0618072	0.0473359		0.0450959	0.0436169	0.0452508
1	0.0453326		0.000990152	9.82285e-05		1		0.992553		0.0532859	0.0788439	0.0429763		0.0451575	0.0414158	0.0466945
1	0.0287725		0.584554	0.000244558		1		0.997411		0.0521515	0.0840491	0.055482		0.0452484	0.0407536	0.0441085
1	0.0171124			0.00613159		1		0.991368		0.0697171	0.121035	0.073127		0.0428652	0.035833	0.0427043
1	0.010914			0.00696468		1		0.989587		0.0722337	0.109258	0.0471649		0.0421187	0.0375173	0.0466244
1	0.0806293			0.00597119		1		0.851071		0.0751859	0.110002	0.0543769		0.0415797	0.0365103	0.0451604
1	0.00672472			0.000608444		1		0.99842		0.0909088	0.117536	0.0644701		0.0399846	0.0365278	0.0434399
0.999142	0.0558852			2.43187e-05		1		0.989554		0.056603	0.0866795	0.0844237		0.0442491	0.0402825	0.0409004
0.999997	0.0319881			9.13143e-05		1		0.993479		0.0547218	0.0818529	0.0709483		0.0447752	0.0410099	0.0422291
1	0.285343			5.72205e-06		0.998352		0.643947		0.0579218	0.072289	0.0484351		0.0445429	0.0426003	0.0458133
0.999998	0.0531732			1.3113e-06		1		0.997492		0.0433292	0.0985357	0.0434262		0.0464113	0.0381182	0.0470872
	0.00226319					1		0.992247			0.0454573	0.0525165			0.045854	0.0451416
	0.140803					0.999999		0.998878			0.0395851	0.046971			0.0466831	0.0458323
	0.0261056					1		0.998628			0.0428014	0.0579876			0.0462405	0.0440489
	0.222267					1		0.772643			0.0407404	0.0621558			0.0464751	0.0437598
						0.999998		0.97758				0.0610166				0.0442299
						0.999985		0.288198				0.0531958				0.0449611
						0.999987		0.990492				0.0511537				0.0452873
						1		0.980801				0.0460672				0.0460934
						0.991628		0.86886				0.0323128				0.0478871
						0.333733		0.985491				0.0366056				0.0471516
						1		0.971818				0.0447837				0.046308
						0.274434		0.406858				0.0331726				0.0479579
						0.933221		0.891473				0.0456936				0.0463338
						0.998924		0.99999				0.048148				0.0461069
						1		0.75037				0.0550543				0.0450669
						1		0.999743				0.0443924				0.0462515
						1		0.992247				0.0642474				0.0437663
						1		0.998878				0.0669312				0.0432727
						1		0.998628				0.068577				0.042977
						0.999981		0.772643				0.063958				0.0439133
						1		0.95253				0.0652673				0.0435468
						1		0.897031				0.0735248				0.042371
						1		0.976445				0.0671409				0.0433715
						1		0.995175				0.0582588				0.0448087
						0.504705		0.996584				0.0177993				0.0504942
						0.656374		0.990847				0.0178829				0.0500444
						1		0.93642				0.0413813				0.0468268
						7.86781e-06		0.985392				0.01088				0.0517445
						1		0.998143				0.0541069				0.0449481
						1		0.988547				0.0585451				0.0447581
						0.999448		0.993486				0.0487833				0.0456814
						1		0.99914				0.0601978				0.0439631
						1		0.999309				0.0697952				0.0429071
						1		0.997723				0.0623462				0.0440228
						1		0.995873				0.058294				0.0448697
						1		0.970271				0.0501192				0.045823
						0.999999		0.999894				0.0602776				0.0446274
						1		0.999793				0.0628573				0.0437261
						1		0.999573				0.0646206				0.043432
						1		0.999901				0.064075				0.0438809
						0.996781		0.999248				0.0588672				0.0450005
						1		0.997581				0.0583019				0.0444855
						1		0.994393				0.0747011				0.0423135
						1		0.986477				0.0760276				0.0423607
						1		0.999847				0.0568892				0.0449235
						1		0.931523				0.0581989				0.0443821
						1		0.977837				0.0476927				0.0459372
						1		0.997203				0.0592684				0.0443551
						0.999931		0.986656				0.0561494				0.044833
						0.999984		0.998835				0.0535935				0.0448279
						1		0.999488				0.0683147				0.0428216
						1		0.999454				0.0634364				0.0434237
						1		0.533954				0.0587989				0.043837
						1		0.944253				0.068634				0.0433423
						0.959432		0.991256				0.0599565				0.0441668
						0.999998		0.960874				0.0706042				0.0426136
						1		0.863232				0.0587989				0.043837
						1		0.99663				0.068634				0.0433423
						0.959432		0.94848				0.0599565				0.0441668
						0.999998		0.989781				0.0706042				0.0426136
						1		0.996				0.0623614				0.0436972
						0.999893		0.983018				0.0638937				0.0437548
						0.999953		0.98682				0.0575847				0.044448
						0.999999		0.998383				0.0565731				0.0448867
						1		0.282235				0.0772116				0.0421906
						0.999375		0.987768				0.0594208				0.0449602
						1		0.996363				0.069943				0.0429256
						0.339803		0.997878				0.0593952				0.0448131
						1		0.921104				0.0621995				0.0440713
						0.999847		0.786446				0.0661418				0.0431484
						0.868072		0.921803				0.0569496				0.0448232
						0.373896		0.704999				0.0520258				0.0453905
						1		0.998575				0.0804321				0.0411431
						1		0.999973				0.0788578				0.0418537
						1		0.998782				0.0652549				0.0439565
						0.990675		0.975304				0.0488846				0.0455679
						0.422667		0.747885				0.0326781				0.0480871
						0.577148		0.998318				0.0327211				0.0482158
						0.906427		0.99777				0.0411513				0.046519
						0.999966		0.990311				0.0680899				0.0426902
						1		0.99094				0.0635324				0.0431561
						1		0.986053				0.0631259				0.0439987
						1		0.881187				0.0708226				0.0426141
						1		0.996527				0.07432				0.0422734
						0.999955		0.929072				0.0743238				0.0420579
						1		0.887402				0.0707738				0.0428331
						1		0.925589				0.0532807				0.0451294
						1		0.946527				0.0641899				0.0432793
						0.999986		0.998469				0.0647501				0.0431355
						1		0.651923				0.0585998				0.0450355
						1		0.855152				0.0619245				0.0436089
						0.999725		0.938803				0.0516004				0.0457801
						1		0.998714				0.0567395				0.0446638
						1		0.999285				0.0733679				0.0420794
						1		0.997639				0.0679327				0.0433978
						0.999925		0.996271				0.0736343				0.0422619
						0.999931		0.999546				0.0496171				0.0452336
						1		0.658141				0.0458644				0.0460747
						1		0.92052				0.0627726				0.0438178
						0.999986		0.967527				0.0556091				0.044589
						1		0.996805				0.0504573				0.0457106
						0.99899		0.973338				0.0604115				0.0442217
						0.999923		0.99948				0.04037				0.0470039
						1		0.999391				0.0537767				0.0447155
						1		0.987436				0.0601685				0.0438951
						0.999996		0.999898				0.0646459				0.0434292
						1		0.997455				0.0593566				0.0442296
						0.998998		0.999783				0.0579349				0.0439351
						0.999881		0.999917				0.0727684				0.0422621
						0.999995		0.999628				0.0664826				0.043139
						0.999993		0.996809				0.0661531				0.0429579
						1		0.922789				0.0589881				0.0443343
						0.999753		0.999917				0.077025				0.0419496
						1		0.999628				0.0807468				0.0413112
						0.999966		0.996809				0.0638482				0.0438702
						1		0.922768				0.0814445				0.0407105
						0.999662		0.965943				0.0739409				0.0420174
						0.997656		0.511849				0.063172				0.0442002
						1		0.990869				0.0795965				0.0417025
						1		0.878113				0.0672319				0.0431985
						0.999992		0.970223				0.064781				0.0432526
						1		0.905585				0.0577339				0.045174
						1		0.98634				0.0631102				0.0439791
						1		0.987871				0.068393				0.043097
						1		0.359632				0.0769418				0.0417467
						0.999963		0.0251535				0.0752754				0.0421538
						1		0.239014				0.0741616				0.041767
						1		0.895918				0.0743238				0.0420621
						1		0.9384				0.0566159				0.0449233
						1		0.855389				0.0696621				0.0424653
						1		0.838593				0.0679463				0.0430655
						1		0.932189				0.0561364				0.0446458
						0.999998		0.313625				0.0271921				0.0494441
						0.999923		0.942232				0.0301565				0.047989
						0.999784		0.215026				0.0278619				0.0486127
						1		0.365167				0.025196				0.0492146
						1		0.897845				0.056188				0.0446206
						1		0.000849962				0.0747232				0.0412756
						1		0.876044				0.0593443				0.0444794
						0.990845		0.950446				0.0917145				0.0394571
								0.61129
								0.596612
								0.00700164
								0.625239
								0.325436
								0.850533
								0.794833
								0.0830718
								0.187628
								0.36794
								0.953741
								0.879727
								0.0282866
								0.349888
								0.526157
								0.93097
								0.975917
								0.997126
								0.887546
								0.943599
								0.925407
								0.00109053
								0.0734427
								0.33542
								0.820811
								0.970433
								0.955402
								0.0538899
								0.0729483
								0.926807
								0.965084
								0.663378
								0.797031
								0.943634
								0.976141
								0.672524
								0.968483
								0.852409
								0.704025
								0.651897
								0.123984
								9.50098e-05
								0.304355
								0.0221689
								0.635112
								0.0184958
								0.0083912
								0.0293298
